# Supplementary material for: Rapid and Accurate Species Identification of Mitis Group Streptococci Using the MinION Nanopore Sequencer
Source: Front Cell Infect Microbiol. 2020 Jan 30;10:11. doi: 10.3389/fcimb.2020.00011 (PMC7002467; doi:10.3389/fcimb.2020.00011)
Supplement: Table S1 — List of reference genomes in the RefSeq database. [file Table_1.XLSX]

## Sheet: Supplementary Table S1
Strain name	Accession number	RefSeq Species	Kraken2 database	Nanopore read simulation	Species identification
					MLSA	WIMP	Kraken2
TIGR4; ATCC BAA-334	GCA_000006885.1	S. pneumoniae	✔	✔	S. pneumoniae	S. pneumoniae	S. pneumoniae
R6	GCA_000007045.1	S. pneumoniae	✔	✔	S. pneumoniae	S. pneumoniae	S. pneumoniae
D39	GCA_000014365.2	S. pneumoniae	✔	✔	S. pneumoniae	S. pneumoniae	S. pneumoniae
70585	GCA_000018965.1	S. pneumoniae	✔	✔	S. pneumoniae	S. pneumoniae	S. pneumoniae
JJA	GCA_000018985.1	S. pneumoniae	✔	✔	S. pneumoniae	S. pneumoniae	S. pneumoniae
P1031	GCA_000019005.1	S. pneumoniae	✔	✔	S. pneumoniae	S. pneumoniae	S. pneumoniae
Taiwan19F-14	GCA_000019025.1	S. pneumoniae	✔	✔	S. pneumoniae	S. pneumoniae	S. pneumoniae
Hungary19A-6	GCA_000019265.1	S. pneumoniae	✔	✔	S. pneumoniae	S. pneumoniae	S. pneumoniae
G54	GCA_000019825.1	S. pneumoniae	✔	✔	S. pneumoniae	S. pneumoniae	S. pneumoniae
CGSP14	GCA_000019985.1	S. pneumoniae	✔	✔	S. pneumoniae	S. pneumoniae	S. pneumoniae
ATCC 700669	GCA_000026665.1	S. pneumoniae	✔	✔	S. pneumoniae	S. pneumoniae	S. pneumoniae
AP200	GCA_000146975.1	S. pneumoniae	✔	✔	S. pneumoniae	S. pneumoniae	S. pneumoniae
670-6B	GCA_000147095.1	S. pneumoniae	✔	✔	S. pneumoniae	S. pneumoniae	S. pneumoniae
A45	GCA_000180515.2	S. pneumoniae	✔	✔	S. pneumoniae	S. pneumoniae	S. pneumoniae
TCH8431/19A	GCA_000196595.1	S. pneumoniae	✔	✔	S. pneumoniae	S. pneumoniae	S. pneumoniae
INV200	GCA_000210935.1	S. pneumoniae	✔	✔	S. pneumoniae	S. pneumoniae	S. pneumoniae
OXC141	GCA_000210955.1	S. pneumoniae	✔	✔	S. pneumoniae	S. pneumoniae	S. pneumoniae
INV104	GCA_000210975.1	S. pneumoniae	✔	✔	S. pneumoniae	S. pneumoniae	S. pneumoniae
SNP034156	GCA_000210995.1	S. pneumoniae	✔	✔	S. pneumoniae	S. pneumoniae	S. pneumoniae
SNP034183	GCA_000211015.1	S. pneumoniae	✔	✔	S. pneumoniae	S. pneumoniae	S. pneumoniae
SNP994038	GCA_000211035.2	S. pneumoniae	✔	✔	S. pneumoniae	S. pneumoniae	S. pneumoniae
SNP994039	GCA_000211055.2	S. pneumoniae	✔	✔	S. pneumoniae	S. pneumoniae	S. pneumoniae
SPN032672	GCA_000211075.1	S. pneumoniae	✔	✔	S. pneumoniae	S. pneumoniae	S. pneumoniae
SPN033038	GCA_000211095.1	S. pneumoniae	✔	✔	S. pneumoniae	S. pneumoniae	S. pneumoniae
ST556	GCA_000251085.2	S. pneumoniae	✔	✔	S. pneumoniae	S. pneumoniae	S. pneumoniae
gamPNI0373	GCA_000299015.1	S. pneumoniae	✔	✔	S. pneumoniae	S. pneumoniae	S. pneumoniae
NT_110_58	GCA_000817005.1	S. pneumoniae	✔	✔	S. pneumoniae	S. pneumoniae	S. pneumoniae
A66	GCA_001255215.1	S. pneumoniae	✔	✔	S. pneumoniae	S. pneumoniae	S. pneumoniae
NCTC7465	GCA_001457635.1	S. pneumoniae	✔	✔	S. pneumoniae	S. pneumoniae	S. pneumoniae
SP49	GCA_001896045.1	S. pneumoniae	✔	✔	S. pneumoniae	S. pneumoniae	S. pneumoniae
SP61	GCA_001896065.1	S. pneumoniae	✔	✔	S. pneumoniae	S. pneumoniae	S. pneumoniae
SP64	GCA_001896085.1	S. pneumoniae	✔	✔	S. pneumoniae	S. pneumoniae	S. pneumoniae
SWU02	GCA_001902455.1	S. pneumoniae	✔	✔	S. pneumoniae	S. pneumoniae	S. pneumoniae
KK0981	GCA_002357995.1	S. pneumoniae	✔	✔	S. pneumoniae	S. pneumoniae	S. pneumoniae
19F	GCA_002813535.1	S. pneumoniae	✔	✔	S. pneumoniae	S. pneumoniae	S. pneumoniae
11A	GCA_002813955.1	S. pneumoniae	✔	✔	S. pneumoniae	S. pneumoniae	S. pneumoniae
Xen35	GCA_002843545.1	S. pneumoniae	✔	✔	S. pneumoniae	S. pneumoniae	S. pneumoniae
335	GCA_002947575.1	S. pneumoniae	✔	✔	S. pneumoniae	S. pneumoniae	S. pneumoniae
D39V	GCA_003003495.1	S. pneumoniae	✔	✔	S. pneumoniae	S. pneumoniae	S. pneumoniae
M23734	GCA_003351525.1	S. pneumoniae	✔	✔	S. pneumoniae	S. pneumoniae	S. pneumoniae
M16808	GCA_003351645.1	S. pneumoniae	✔	✔	S. pneumoniae	S. pneumoniae	S. pneumoniae
M26365	GCA_003351705.1	S. pneumoniae	✔	✔	S. pneumoniae	S. pneumoniae	S. pneumoniae
M26368	GCA_003351725.1	S. pneumoniae	✔	✔	S. pneumoniae	S. pneumoniae	S. pneumoniae
SPN XDR SMC1710-32	GCA_003354825.1	S. pneumoniae	✔	✔	S. pneumoniae	S. pneumoniae	S. pneumoniae
MDRSPN001	GCA_003609935.1	S. pneumoniae	✔	✔	S. pneumoniae	S. pneumoniae	S. pneumoniae
ATCC 49619	GCA_003966485.1	S. pneumoniae	✔	✔	S. pneumoniae	S. pneumoniae	S. pneumoniae
HU-OH	GCA_003966505.1	S. pneumoniae	✔	✔	S. pneumoniae	S. pneumoniae	S. pneumoniae
NU83127	GCA_003966525.1	S. pneumoniae	✔	✔	S. pneumoniae	S. pneumoniae	S. pneumoniae
ASP0581	GCA_003967155.1	S. pneumoniae	✔	✔	S. pneumoniae	S. pneumoniae	S. pneumoniae
HKU1-14	GCA_003994915.1	S. pneumoniae	✔	✔	S. pneumoniae	S. pneumoniae	S. pneumoniae
EF3030	GCA_004291255.1	S. pneumoniae	✔	✔	S. pneumoniae	S. pneumoniae	S. pneumoniae
521	GCA_004331935.1	S. pneumoniae	✔	✔	S. pneumoniae	S. pneumoniae	S. pneumoniae
NCTC7466	GCA_900475305.1	S. pneumoniae	✔	✔	S. pneumoniae	S. pneumoniae	S. pneumoniae
NCTC13276	GCA_900475515.1	S. pneumoniae	✔	✔	S. pneumoniae	S. pneumoniae	S. pneumoniae
NCTC11902	GCA_900475805.1	S. pneumoniae	✔	✔	S. pneumoniae	S. pneumoniae	S. pneumoniae
4041STDY6836167	GCA_900476445.1	S. pneumoniae	✔	✔	S. pneumoniae	S. pneumoniae	S. pneumoniae
4041STDY6836169	GCA_900476455.1	S. pneumoniae	✔	✔	S. pneumoniae	S. pneumoniae	S. pneumoniae
4041STDY6836170	GCA_900476465.1	S. pneumoniae	✔	✔	S. pneumoniae	S. pneumoniae	S. pneumoniae
4041STDY6583227	GCA_900476475.1	S. pneumoniae	✔	✔	S. pneumoniae	S. pneumoniae	S. pneumoniae
4041STDY6836166	GCA_900476505.1	S. pneumoniae	✔	✔	S. pneumoniae	S. pneumoniae	S. pneumoniae
4496	GCA_900618545.1	S. pneumoniae	✔	✔	S. pneumoniae	S. pneumoniae	S. pneumoniae
947	GCA_900618555.1	S. pneumoniae	✔	✔	S. pneumoniae	S. pneumoniae	S. pneumoniae
180-2	GCA_900618575.1	S. pneumoniae	✔	✔	S. pneumoniae	S. pneumoniae	S. pneumoniae
180-15	GCA_900618585.1	S. pneumoniae	✔	✔	S. pneumoniae	S. pneumoniae	S. pneumoniae
4559	GCA_900622505.1	S. pneumoniae	✔	✔	S. pneumoniae	S. pneumoniae	S. pneumoniae
NCTC12977	GCA_900636585.1	S. pneumoniae	✔	✔	S. pneumoniae	S. pneumoniae	S. pneumoniae
2245STDY5699475	GCA_900692665.1	S. pneumoniae	✔	✔	S. pneumoniae	S. pneumoniae	S. pneumoniae
GPS_US_PATH396-sc-2296505	GCA_900692935.1	S. pneumoniae	✔	✔	S. pneumoniae	S. pneumoniae	S. pneumoniae
2245STDY6106635	GCA_900692945.1	S. pneumoniae	✔	✔	S. pneumoniae	S. pneumoniae	S. pneumoniae
2245STDY6178787	GCA_900693025.1	S. pneumoniae	✔	✔	S. pneumoniae	S. pneumoniae	S. pneumoniae
55896440-41bd-11e5-998e-3c4a9275d6c6	GCA_900693055.1	S. pneumoniae	✔	✔	S. pneumoniae	S. pneumoniae	S. pneumoniae
569492b0-41bd-11e5-998e-3c4a9275d6c6	GCA_900693075.1	S. pneumoniae	✔	✔	S. pneumoniae	S. pneumoniae	S. pneumoniae
b04a6400-1f66-11e7-b93e-3c4a9275d6c8	GCA_900693095.1	S. pneumoniae	✔	✔	S. pneumoniae	S. pneumoniae	S. pneumoniae
b04a6400-1f66-11e7-b93e-3c4a9275d6c8 (2)	GCA_900795205.1	S. pneumoniae	✔	✔	S. pneumoniae	S. pneumoniae	S. pneumoniae
IS7493	GCA_000221985.1	S. pseudopneumoniae	✔	✔	S. pseudopneumoniae	S. pseudopneumoniae	S. pseudopneumoniae
ATCC BAA-960	GCA_000257825.1	S. pseudopneumoniae	✔	✔	S. pseudopneumoniae	S. pseudopneumoniae	S. pseudopneumoniae
SK674	GCA_000258265.1	S. pseudopneumoniae	✔	✔	S. pseudopneumoniae	S. pseudopneumoniae	S. pseudopneumoniae
22725	GCA_000506685.1	S. pseudopneumoniae	✔	✔	S. pseudopneumoniae	S. pseudopneumoniae	S. pseudopneumoniae
1321	GCA_000506705.1	S. pseudopneumoniae	✔	✔	S. pseudopneumoniae	S. pseudopneumoniae	S. pseudopneumoniae
5247	GCA_000506745.1	S. pseudopneumoniae	✔	✔	S. pseudopneumoniae	S. pseudopneumoniae	S. pseudopneumoniae
1172_SPSE	GCA_001068775.1	S. pseudopneumoniae		✔	S. infantis	Streptococcus. sp	S. infantis
1213_SPSE	GCA_001068835.1	S. pseudopneumoniae		✔	S. mitis	S. mitis	S. mitis
126_SPSE	GCA_001068925.1	S. pseudopneumoniae		✔	S. oralis	S. oralis	S. oralis
1271.rep1_SPSE	GCA_001068945.1	S. pseudopneumoniae		✔	S. mitis	S. mitis	S. mitis
1271.rep2_SPSE	GCA_001069475.1	S. pseudopneumoniae		✔	S. mitis	S. mitis	S. mitis
144_SPSE	GCA_001069865.1	S. pseudopneumoniae		✔	S. mitis	S. mitis	S. mitis
1272_SPSE	GCA_001070405.1	S. pseudopneumoniae		✔	S. mitis	S. mitis	S. mitis
163_SPSE	GCA_001070715.1	S. pseudopneumoniae		✔	S. mitis	S. mitis	S. mitis
277_SPSE	GCA_001070805.1	S. pseudopneumoniae		✔	S. mitis	S. mitis	S. mitis
315_SPSE	GCA_001070815.1	S. pseudopneumoniae		✔	S. mitis	S. mitis	S. mitis
205_SPSE	GCA_001071735.1	S. pseudopneumoniae		✔	S. mitis	S. mitis	S. mitis
289_SPSE	GCA_001072115.1	S. pseudopneumoniae		✔	S. mitis	S. mitis	S. mitis
330_SPSE	GCA_001072315.1	S. pseudopneumoniae		✔	S. mitis	S. mitis	S. mitis
342_SPSE	GCA_001072375.1	S. pseudopneumoniae		✔	S. infantis	Streptococcus. sp	S. infantis
380_SPSE	GCA_001072665.1	S. pseudopneumoniae		✔	S. mitis	S. mitis	S. mitis
434_SPSE	GCA_001072925.1	S. pseudopneumoniae		✔	S. infantis	Streptococcus. sp	S. infantis
469_SPSE	GCA_001073085.1	S. pseudopneumoniae		✔	S. infantis	Streptococcus. sp	S. infantis
74_SPSE	GCA_001074155.1	S. pseudopneumoniae		✔	S. infantis	Streptococcus. sp	S. infantis
843_SPSE	GCA_001074565.1	S. pseudopneumoniae		✔	S. oralis	S. oralis	S. oralis
888_SPSE	GCA_001074825.1	S. pseudopneumoniae		✔	S. mitis	S. mitis	S. mitis
75_SPSE	GCA_001074975.1	S. pseudopneumoniae		✔	S. mitis	S. mitis	S. mitis
294_SPSE	GCA_001076615.1	S. pseudopneumoniae		✔	S. mitis	S. mitis	S. mitis
445_SPSE	GCA_001076775.1	S. pseudopneumoniae		✔	S. mitis	S. mitis	S. mitis
338-14	GCA_001304545.1	S. pseudopneumoniae	✔	✔	S. pseudopneumoniae	S. pseudopneumoniae	S. pseudopneumoniae
61-14	GCA_001304565.1	S. pseudopneumoniae	✔	✔	S. pseudopneumoniae	S. pseudopneumoniae	S. pseudopneumoniae
276-03	GCA_001304655.1	S. pseudopneumoniae	✔	✔	S. pseudopneumoniae	S. pseudopneumoniae	S. pseudopneumoniae
CCUG 62647	GCA_002014925.1	S. pseudopneumoniae	✔	✔	S. pseudopneumoniae	S. pseudopneumoniae	S. pseudopneumoniae
CCUG 63747	GCA_002014955.1	S. pseudopneumoniae	✔	✔	S. pseudopneumoniae	S. pseudopneumoniae	S. pseudopneumoniae
CCUG 49455	GCA_002087075.1	S. pseudopneumoniae	✔	✔	S. pseudopneumoniae	S. pseudopneumoniae	S. pseudopneumoniae
5305	GCA_002780495.1	S. pseudopneumoniae	✔	✔	S. pseudopneumoniae	S. pseudopneumoniae	S. pseudopneumoniae
CipR71	GCA_002780525.1	S. pseudopneumoniae	✔	✔	S. pseudopneumoniae	S. pseudopneumoniae	S. pseudopneumoniae
NTPn 138	GCA_002866345.1	S. pseudopneumoniae	✔	✔	S. pseudopneumoniae	S. pseudopneumoniae	S. pseudopneumoniae
Spain939	GCA_003598195.1	S. pseudopneumoniae	✔	✔	S. pseudopneumoniae	S. pseudopneumoniae	S. pseudopneumoniae
EL2652N1	GCA_003598235.1	S. pseudopneumoniae	✔	✔	S. pseudopneumoniae	S. pseudopneumoniae	S. pseudopneumoniae
Spain9880	GCA_003599935.1	S. pseudopneumoniae	✔	✔	S. pseudopneumoniae	S. pseudopneumoniae	S. pseudopneumoniae
Spain2270	GCA_003605455.1	S. pseudopneumoniae	✔	✔	S. pseudopneumoniae	S. pseudopneumoniae	S. pseudopneumoniae
BHN913	GCA_005890235.1	S. pseudopneumoniae	✔	✔	S. pseudopneumoniae	S. pseudopneumoniae	S. pseudopneumoniae
BHN916	GCA_005890245.1	S. pseudopneumoniae	✔	✔	S. pseudopneumoniae	S. pseudopneumoniae	S. pseudopneumoniae
BHN914	GCA_005890255.1	S. pseudopneumoniae	✔	✔	S. pseudopneumoniae	S. pseudopneumoniae	S. pseudopneumoniae
BHN915	GCA_005890265.1	S. pseudopneumoniae	✔	✔	S. pseudopneumoniae	S. pseudopneumoniae	S. pseudopneumoniae
BHN919	GCA_005890285.1	S. pseudopneumoniae	✔	✔	S. pseudopneumoniae	S. pseudopneumoniae	S. pseudopneumoniae
BHN890	GCA_005890335.1	S. pseudopneumoniae	✔	✔	S. pseudopneumoniae	S. pseudopneumoniae	S. pseudopneumoniae
BHN892	GCA_005890345.1	S. pseudopneumoniae	✔	✔	S. pseudopneumoniae	S. pseudopneumoniae	S. pseudopneumoniae
BHN886	GCA_005890355.1	S. pseudopneumoniae	✔	✔	S. pseudopneumoniae	S. pseudopneumoniae	S. pseudopneumoniae
BHN885	GCA_005890375.1	S. pseudopneumoniae	✔	✔	S. pseudopneumoniae	S. pseudopneumoniae	S. pseudopneumoniae
BHN880	GCA_005890385.1	S. pseudopneumoniae	✔	✔	S. pseudopneumoniae	S. pseudopneumoniae	S. pseudopneumoniae
BHN871	GCA_005890435.1	S. pseudopneumoniae	✔	✔	S. pseudopneumoniae	S. pseudopneumoniae	S. pseudopneumoniae
BHN868	GCA_005890445.1	S. pseudopneumoniae	✔	✔	S. pseudopneumoniae	S. pseudopneumoniae	S. pseudopneumoniae
BHN918	GCA_005890465.1	S. pseudopneumoniae	✔	✔	S. pseudopneumoniae	S. pseudopneumoniae	S. pseudopneumoniae
BHN920	GCA_005890475.1	S. pseudopneumoniae	✔	✔	S. pseudopneumoniae	S. pseudopneumoniae	S. pseudopneumoniae
BHN922	GCA_005890485.1	S. pseudopneumoniae	✔	✔	S. pseudopneumoniae	S. pseudopneumoniae	S. pseudopneumoniae
BHN912	GCA_005890525.1	S. pseudopneumoniae	✔	✔	S. pseudopneumoniae	S. pseudopneumoniae	S. pseudopneumoniae
BHN893	GCA_005890545.1	S. pseudopneumoniae	✔	✔	S. pseudopneumoniae	S. pseudopneumoniae	S. pseudopneumoniae
BHN891	GCA_005890555.1	S. pseudopneumoniae	✔	✔	S. pseudopneumoniae	S. pseudopneumoniae	S. pseudopneumoniae
BHN881	GCA_005890575.1	S. pseudopneumoniae	✔	✔	S. pseudopneumoniae	S. pseudopneumoniae	S. pseudopneumoniae
BHN877	GCA_005890605.1	S. pseudopneumoniae	✔	✔	S. pseudopneumoniae	S. pseudopneumoniae	S. pseudopneumoniae
BHN879	GCA_005890625.1	S. pseudopneumoniae	✔	✔	S. pseudopneumoniae	S. pseudopneumoniae	S. pseudopneumoniae
B6	GCA_000027165.1	S. mitis	✔	✔	S. mitis	S. mitis	S. mitis
ATCC 6249	GCA_000146585.1	S. mitis		✔	S. oralis	S. oralis	S. oralis
SK321	GCA_000148505.2	S. mitis	✔	✔	S. mitis	S. mitis	S. mitis
SK564	GCA_000148525.2	S. mitis	✔	✔	S. mitis	S. mitis	S. mitis
SK597	GCA_000148545.2	S. mitis	✔	✔	S. mitis	S. mitis	S. mitis
NCTC 12261	GCA_000148585.3	S. mitis	✔	✔	S. mitis	S. mitis	S. mitis
SK1073	GCA_000220045.2	S. mitis	✔	✔	S. mitis	S. mitis	S. mitis
SK1080	GCA_000220085.2	S. mitis	✔	✔	S. mitis	S. mitis	S. mitis
F0392	GCA_000221165.2	S. mitis		✔	S. oralis	S. oralis	S. oralis
SK95	GCA_000222705.2	S. mitis		✔	S. oralis	S. oralis	S. oralis
SK569	GCA_000222785.2	S. mitis	✔	✔	S. mitis	S. mitis	S. mitis
SK616	GCA_000257805.1	S. mitis	✔	✔	S. mitis	S. mitis	S. mitis
SK575	GCA_000257865.1	S. mitis	✔	✔	S. mitis	S. mitis	S. mitis
11/5	GCA_000385815.1	S. mitis	✔	✔	S. mitis	S. mitis	S. mitis
13/39	GCA_000385835.1	S. mitis	✔	✔	S. mitis	S. mitis	S. mitis
17/34	GCA_000430305.1	S. mitis	✔	✔	S. mitis	S. mitis	S. mitis
18/56	GCA_000430345.1	S. mitis	✔	✔	S. mitis	S. mitis	S. mitis
29/42	GCA_000430365.1	S. mitis	✔	✔	S. mitis	S. mitis	S. mitis
21/39	GCA_000506725.1	S. mitis	✔	✔	S. mitis	S. mitis	S. mitis
27/7	GCA_000506765.1	S. mitis	✔	✔	S. mitis	S. mitis	S. mitis
SK667	GCA_000722685.1	S. mitis		✔	S. oralis	S. oralis	S. oralis
SK629	GCA_000722695.1	S. mitis	✔	✔	S. mitis	S. mitis	S. mitis
SK642	GCA_000722705.1	S. mitis	✔	✔	S. mitis	S. mitis	S. mitis
SK578	GCA_000722755.1	S. mitis	✔	✔	S. mitis	S. mitis	S. mitis
SK637	GCA_000722765.2	S. mitis	✔	✔	S. mitis	S. mitis	S. mitis
SK608	GCA_000722775.1	S. mitis	✔	✔	S. mitis	S. mitis	S. mitis
SK1126	GCA_000722815.1	S. mitis	✔	✔	S. mitis	S. mitis	S. mitis
SK137	GCA_000722835.1	S. mitis	✔	✔	S. mitis	S. mitis	S. mitis
SK271	GCA_000724165.1	S. mitis	✔	✔	S. mitis	S. mitis	S. mitis
OT25	GCA_000960005.1	S. mitis	✔	✔	S. mitis	S. mitis	S. mitis
SK137	GCA_000960025.1	S. mitis	✔	✔	S. mitis	S. mitis	S. mitis
SK145	GCA_000960065.1	S. mitis	✔	✔	S. mitis	S. mitis	S. mitis
1042_SPSE	GCA_001070035.1	S. mitis	✔	✔	S. mitis	S. mitis	S. mitis
1111_SMIT	GCA_001070205.1	S. mitis	✔	✔	S. mitis	S. mitis	S. mitis
1217_SPSE	GCA_001070375.1	S. mitis	✔	✔	S. mitis	S. mitis	S. mitis
168_SPSE	GCA_001070705.1	S. mitis	✔	✔	S. mitis	S. mitis	S. mitis
38_SPSE	GCA_001070985.1	S. mitis	✔	✔	S. mitis	S. mitis	S. mitis
850_SMIT	GCA_001074635.1	S. mitis	✔	✔	S. mitis	S. mitis	S. mitis
KCOM 1350 (= ChDC B183)	GCA_001281025.1	S. mitis	✔	✔	S. mitis	S. mitis	S. mitis
CMW7705B	GCA_001546795.1	S. mitis	✔	✔	S. mitis	S. mitis	S. mitis
SVGS_061	GCA_001560895.1	S. mitis	✔	✔	S. mitis	S. mitis	S. mitis
DD26	GCA_001579035.1	S. mitis	✔	✔	S. mitis	S. mitis	S. mitis
DD28	GCA_001579045.1	S. mitis	✔	✔	S. mitis	S. mitis	S. mitis
DD22	GCA_001579665.1	S. mitis	✔	✔	S. mitis	S. mitis	S. mitis
M3-4	GCA_001588605.1	S. mitis	✔	✔	S. mitis	S. mitis	S. mitis
10712	GCA_001588625.1	S. mitis	✔	✔	S. mitis	S. mitis	S. mitis
321A	GCA_002005545.1	S. mitis	✔	✔	S. mitis	S. mitis	S. mitis
CCUG 31611	GCA_002014755.1	S. mitis	✔	✔	S. mitis	S. mitis	S. mitis
CCUG 63687	GCA_002014795.1	S. mitis	✔	✔	S. mitis	S. mitis	S. mitis
CCUG 61082	GCA_002014875.1	S. mitis	✔	✔	S. mitis	S. mitis	S. mitis
RH_8961_10	GCA_002096735.1	S. mitis	✔	✔	S. mitis	S. mitis	S. mitis
RH_50275_09	GCA_002096755.1	S. mitis	✔	✔	S. mitis	S. mitis	S. mitis
RH_777_07	GCA_002096765.1	S. mitis	✔	✔	S. mitis	S. mitis	S. mitis
RH_50738_11	GCA_002096775.1	S. mitis	✔	✔	S. mitis	S. mitis	S. mitis
RH_12363_08	GCA_002096815.1	S. mitis	✔	✔	S. mitis	S. mitis	S. mitis
RH_43861_09	GCA_002096835.1	S. mitis	✔	✔	S. mitis	S. mitis	S. mitis
OD_317805_11	GCA_002096845.1	S. mitis	✔	✔	S. mitis	S. mitis	S. mitis
RH_17439_08	GCA_002096855.1	S. mitis	✔	✔	S. mitis	S. mitis	S. mitis
RH_17024_08	GCA_002096895.1	S. mitis	✔	✔	S. mitis	S. mitis	S. mitis
OD_310347_11	GCA_002096915.1	S. mitis	✔	✔	S. mitis	S. mitis	S. mitis
B_009152_10	GCA_002096925.1	S. mitis	✔	✔	S. mitis	S. mitis	S. mitis
B_5756_13	GCA_002096935.1	S. mitis	✔	✔	S. mitis	S. mitis	S. mitis
UMB0079	GCA_002860825.1	S. mitis	✔	✔	S. mitis	S. mitis	S. mitis
UMB1341	GCA_002860865.1	S. mitis	✔	✔	S. mitis	S. mitis	S. mitis
BCC15	GCA_003942575.1	S. mitis	✔	✔	S. mitis	S. mitis	S. mitis
BCA16	GCA_003942665.1	S. mitis		✔	S. oralis	S. oralis	S. oralis
BCA12	GCA_003942685.1	S. mitis	✔	✔	S. mitis	S. mitis	S. mitis
KLC11	GCA_003942695.1	S. mitis		✔	S. oralis	S. oralis	S. oralis
KLC07	GCA_003942715.1	S. mitis		✔	S. oralis	S. oralis	S. oralis
KLC01	GCA_003942765.1	S. mitis	✔	✔	S. mitis	S. mitis	S. mitis
BCC65	GCA_003942775.1	S. mitis	✔	✔	S. mitis	S. mitis	S. mitis
BCC60	GCA_003942795.1	S. mitis		✔	S. oralis	S. oralis	S. oralis
BCC55	GCA_003942865.1	S. mitis	✔	✔	S. mitis	S. mitis	S. mitis
BCC44	GCA_003942885.1	S. mitis	✔	✔	S. mitis	S. mitis	S. mitis
BCC40	GCA_003942915.1	S. mitis		✔	S. oralis	S. oralis	S. oralis
BCC36	GCA_003942945.1	S. mitis		✔	S. oralis	S. oralis	S. oralis
BCC07	GCA_003942965.1	S. mitis	✔	✔	S. mitis	S. mitis	S. mitis
BCC06	GCA_003942995.1	S. mitis	✔	✔	S. mitis	S. mitis	S. mitis
BCC30	GCA_003943555.1	S. mitis	✔	✔	S. mitis	S. mitis	S. mitis
BCC22	GCA_003943575.1	S. mitis	✔	✔	S. mitis	S. mitis	S. mitis
BCC08	GCA_003943605.1	S. mitis	✔	✔	S. mitis	S. mitis	S. mitis
BCA11	GCA_003943905.1	S. mitis		✔	S. oralis	S. oralis	S. oralis
KLC12	GCA_003943915.1	S. mitis	✔	✔	S. mitis	S. mitis	S. mitis
BCC45	GCA_003943935.1	S. mitis	✔	✔	S. mitis	S. mitis	S. mitis
BCC33	GCA_003943955.1	S. mitis		✔	S. oralis	S. oralis	S. oralis
BCC49	GCA_003943965.1	S. mitis	✔	✔	S. mitis	S. mitis	S. mitis
BCC17	GCA_003944325.1	S. mitis	✔	✔	S. mitis	S. mitis	S. mitis
ColumbLawn	GCA_005144795.1	S. mitis	✔	✔	S. mitis	S. mitis	S. mitis
1001175st1_H6	GCA_005844455.1	S. mitis	✔	✔	S. mitis	S. mitis	S. mitis
NCTC12261	GCA_900459425.1	S. mitis	✔	✔	S. mitis	S. mitis	S. mitis
4928STDY7071560	GCA_902159415.1	S. mitis		✔	S. infantis	Streptococcus. sp	S. infantis
ATCC 35037	GCA_000148565.2	S. oralis	✔	✔	S. oralis	S. oralis	S. oralis
ATCC 49296	GCA_000185265.1	S. oralis	✔	✔	S. oralis	S. oralis	S. oralis
Uo5	GCA_000253155.1	S. oralis	✔	✔	S. oralis	S. oralis	S. oralis
SK610	GCA_000257455.1	S. oralis	✔	✔	S. oralis	S. oralis	S. oralis
SK100	GCA_000257475.1	S. oralis	✔	✔	S. oralis	S. oralis	S. oralis
SK10	GCA_000257495.1	S. oralis	✔	✔	S. oralis	S. oralis	S. oralis
SK1074	GCA_000257845.1	S. oralis	✔	✔	S. oralis	S. oralis	S. oralis
SK304	GCA_000287715.1	S. oralis	✔	✔	S. oralis	S. oralis	S. oralis
1366	GCA_000344255.1	S. oralis	✔	✔	S. oralis	S. oralis	S. oralis
CECT 7746	GCA_000382805.1	S. oralis	✔	✔	S. oralis	S. oralis	S. oralis
7747	GCA_000382825.1	S. oralis	✔	✔	S. oralis	S. oralis	S. oralis
2425	GCA_000442155.1	S. oralis	✔	✔	S. oralis	S. oralis	S. oralis
2426	GCA_000442175.1	S. oralis	✔	✔	S. oralis	S. oralis	S. oralis
SK141	GCA_000722675.1	S. oralis	✔	✔	S. oralis	S. oralis	S. oralis
SK143	GCA_000722845.1	S. oralis	✔	✔	S. oralis	S. oralis	S. oralis
COL85/1862	GCA_000959945.1	S. oralis	✔	✔	S. oralis	S. oralis	S. oralis
OP51	GCA_000959975.1	S. oralis	✔	✔	S. oralis	S. oralis	S. oralis
UC5873	GCA_000960105.1	S. oralis	✔	✔	S. oralis	S. oralis	S. oralis
1314_SORA	GCA_001069675.1	S. oralis	✔	✔	S. oralis	S. oralis	S. oralis
1212_SMIT	GCA_001070335.1	S. oralis	✔	✔	S. oralis	S. oralis	S. oralis
201_SPSE	GCA_001071715.1	S. oralis	✔	✔	S. oralis	S. oralis	S. oralis
206_SPSE	GCA_001071755.1	S. oralis	✔	✔	S. oralis	S. oralis	S. oralis
274_SPSE	GCA_001072035.1	S. oralis	✔	✔	S. oralis	S. oralis	S. oralis
727_SORA	GCA_001074055.1	S. oralis	✔	✔	S. oralis	S. oralis	S. oralis
734_SORA	GCA_001074085.1	S. oralis	✔	✔	S. oralis	S. oralis	S. oralis
918_SORA	GCA_001075675.1	S. oralis	✔	✔	S. oralis	S. oralis	S. oralis
900_SORA	GCA_001075875.1	S. oralis		✔	S. infantis	Streptococcus. sp	S. infantis
89a	GCA_001411485.1	S. oralis	✔	✔	S. oralis	S. oralis	S. oralis
DD05	GCA_001578705.1	S. oralis	✔	✔	S. oralis	S. oralis	S. oralis
DD14	GCA_001578855.1	S. oralis	✔	✔	S. oralis	S. oralis	S. oralis
DD15	GCA_001578935.1	S. oralis	✔	✔	S. oralis	S. oralis	S. oralis
DD16	GCA_001578945.1	S. oralis	✔	✔	S. oralis	S. oralis	S. oralis
DD27	GCA_001579025.1	S. oralis	✔	✔	S. oralis	S. oralis	S. oralis
DD30	GCA_001579095.1	S. oralis	✔	✔	S. oralis	S. oralis	S. oralis
DD24	GCA_001579175.1	S. oralis	✔	✔	S. oralis	S. oralis	S. oralis
DD25	GCA_001579525.1	S. oralis	✔	✔	S. oralis	S. oralis	S. oralis
DD17	GCA_001579625.1	S. oralis	✔	✔	S. oralis	S. oralis	S. oralis
JPIIBV3	GCA_001588645.1	S. oralis	✔	✔	S. oralis	S. oralis	S. oralis
JPIBVI	GCA_001588695.1	S. oralis	✔	✔	S. oralis	S. oralis	S. oralis
DGIIBVI	GCA_001588825.1	S. oralis	✔	✔	S. oralis	S. oralis	S. oralis
CCUG 35754	GCA_001639355.1	S. oralis	✔	✔	S. oralis	S. oralis	S. oralis
CCUG 24891	GCA_001639375.1	S. oralis	✔	✔	S. oralis	S. oralis	S. oralis
CCUG 62648	GCA_001639395.1	S. oralis	✔	✔	S. oralis	S. oralis	S. oralis
SC15-3744	GCA_001885595.1	S. oralis	✔	✔	S. oralis	S. oralis	S. oralis
S.MIT/ORALIS-351	GCA_001983955.1	S. oralis	✔	✔	S. oralis	S. oralis	S. oralis
CCUG 13229	GCA_002014885.1	S. oralis	✔	✔	S. oralis	S. oralis	S. oralis
AZ_14	GCA_002093515.1	S. oralis	✔	✔	S. oralis	S. oralis	S. oralis
AZ_8	GCA_002093545.1	S. oralis	✔	✔	S. oralis	S. oralis	S. oralis
859	GCA_002093575.1	S. oralis	✔	✔	S. oralis	S. oralis	S. oralis
OD_338919_11	GCA_002096175.1	S. oralis	✔	✔	S. oralis	S. oralis	S. oralis
B_007274_11	GCA_002096195.1	S. oralis	✔	✔	S. oralis	S. oralis	S. oralis
RH_5486_10	GCA_002096205.1	S. oralis	✔	✔	S. oralis	S. oralis	S. oralis
OD_348934_12	GCA_002096215.1	S. oralis	✔	✔	S. oralis	S. oralis	S. oralis
RH_49702_11	GCA_002096255.1	S. oralis	✔	✔	S. oralis	S. oralis	S. oralis
OD_314165_09	GCA_002096275.1	S. oralis	✔	✔	S. oralis	S. oralis	S. oralis
OD_339823_10	GCA_002096285.1	S. oralis	✔	✔	S. oralis	S. oralis	S. oralis
RH_48720_11	GCA_002096295.1	S. oralis	✔	✔	S. oralis	S. oralis	S. oralis
Y_5914_11	GCA_002096335.1	S. oralis	✔	✔	S. oralis	S. oralis	S. oralis
OD_326128_08	GCA_002096355.1	S. oralis	✔	✔	S. oralis	S. oralis	S. oralis
B_003802_10	GCA_002096365.1	S. oralis	✔	✔	S. oralis	S. oralis	S. oralis
RH_8610_08	GCA_002096375.1	S. oralis	✔	✔	S. oralis	S. oralis	S. oralis
OD_311286_11	GCA_002096415.1	S. oralis	✔	✔	S. oralis	S. oralis	S. oralis
Y_11577_11	GCA_002096435.1	S. oralis	✔	✔	S. oralis	S. oralis	S. oralis
RH_57980_07	GCA_002096445.1	S. oralis	✔	✔	S. oralis	S. oralis	S. oralis
RH_50443_09	GCA_002096455.1	S. oralis	✔	✔	S. oralis	S. oralis	S. oralis
OD_336064_07	GCA_002096495.1	S. oralis	✔	✔	S. oralis	S. oralis	S. oralis
OD_332610_07	GCA_002096515.1	S. oralis	✔	✔	S. oralis	S. oralis	S. oralis
RH_34706_11	GCA_002096525.1	S. oralis	✔	✔	S. oralis	S. oralis	S. oralis
RH_1735_08	GCA_002096535.1	S. oralis	✔	✔	S. oralis	S. oralis	S. oralis
OD_321121_09	GCA_002096575.1	S. oralis	✔	✔	S. oralis	S. oralis	S. oralis
OD_311844-09	GCA_002096595.1	S. oralis	✔	✔	S. oralis	S. oralis	S. oralis
B_19836_11	GCA_002096605.1	S. oralis	✔	✔	S. oralis	S. oralis	S. oralis
RH_9883_08	GCA_002096615.1	S. oralis	✔	✔	S. oralis	S. oralis	S. oralis
RH_70047_11	GCA_002096655.1	S. oralis	✔	✔	S. oralis	S. oralis	S. oralis
RH_55407_11	GCA_002096675.1	S. oralis	✔	✔	S. oralis	S. oralis	S. oralis
RH_13585_10	GCA_002096685.1	S. oralis	✔	✔	S. oralis	S. oralis	S. oralis
Y_052157_08	GCA_002096695.1	S. oralis	✔	✔	S. oralis	S. oralis	S. oralis
osk_001	GCA_002356415.1	S. oralis	✔	✔	S. oralis	S. oralis	S. oralis
FDAARGOS_367	GCA_002386345.1	S. oralis	✔	✔	S. oralis	S. oralis	S. oralis
UMB0008	GCA_002860885.1	S. oralis	✔	✔	S. oralis	S. oralis	S. oralis
UMB0832	GCA_002860905.1	S. oralis		✔	S. mitis	S. mitis	S. mitis
UMB0079b	GCA_002871315.1	S. oralis		✔	S. mitis	S. mitis	S. mitis
BCA18	GCA_003942285.1	S. oralis	✔	✔	S. oralis	S. oralis	S. oralis
BCA21	GCA_003942565.1	S. oralis	✔	✔	S. oralis	S. oralis	S. oralis
BCC59	GCA_003942585.1	S. oralis	✔	✔	S. oralis	S. oralis	S. oralis
BCC50	GCA_003942635.1	S. oralis	✔	✔	S. oralis	S. oralis	S. oralis
BCC38	GCA_003942675.1	S. oralis	✔	✔	S. oralis	S. oralis	S. oralis
KLC05	GCA_003942785.1	S. oralis	✔	✔	S. oralis	S. oralis	S. oralis
BCC58	GCA_003942805.1	S. oralis	✔	✔	S. oralis	S. oralis	S. oralis
BCC52	GCA_003942875.1	S. oralis	✔	✔	S. oralis	S. oralis	S. oralis
BCC02	GCA_003942985.1	S. oralis	✔	✔	S. oralis	S. oralis	S. oralis
BCC26	GCA_003943385.1	S. oralis	✔	✔	S. oralis	S. oralis	S. oralis
BCC12	GCA_003943395.1	S. oralis	✔	✔	S. oralis	S. oralis	S. oralis
BCC10	GCA_003943415.1	S. oralis	✔	✔	S. oralis	S. oralis	S. oralis
BCC35	GCA_003943805.1	S. oralis	✔	✔	S. oralis	S. oralis	S. oralis
BCC63	GCA_003943825.1	S. oralis	✔	✔	S. oralis	S. oralis	S. oralis
BCC19	GCA_003943835.1	S. oralis	✔	✔	S. oralis	S. oralis	S. oralis
BCC11	GCA_003943875.1	S. oralis	✔	✔	S. oralis	S. oralis	S. oralis
BCA2	GCA_003944205.1	S. oralis	✔	✔	S. oralis	S. oralis	S. oralis
BCA1	GCA_003944215.1	S. oralis	✔	✔	S. oralis	S. oralis	S. oralis
BCC05	GCA_003944235.1	S. oralis		✔	S. mitis	S. mitis	S. mitis
BCA17	GCA_003944395.1	S. oralis	✔	✔	S. oralis	S. oralis	S. oralis
NU43	GCA_004127215.1	S. oralis	✔	✔	S. oralis	S. oralis	S. oralis
NU39	GCA_004127235.1	S. oralis	✔	✔	S. oralis	S. oralis	S. oralis
ATCC 9811	GCA_006175905.1	S. oralis	✔	✔	S. oralis	S. oralis	S. oralis
NCTC11427	GCA_900637025.1	S. oralis	✔	✔	S. oralis	S. oralis	S. oralis
ATCC 700780	GCA_000187585.1	S. peroris	✔	✔	S. peroris	Streptococcus. sp	S. peroris
ATCC 700779	GCA_000187465.1	S. infantis	✔	✔	S. infantis	S. infantis	S. infantis
SK1076	GCA_000215385.2	S. infantis	✔	✔	S. infantis	S. infantis	S. infantis
SPAR10	GCA_000279535.1	S. infantis	✔	✔	S. infantis	S. infantis	S. infantis
UC921A	GCA_000960085.1	S. infantis	✔	✔	S. infantis	S. infantis	S. infantis
UC6950A	GCA_000963255.1	S. infantis	✔	✔	S. infantis	S. infantis	S. infantis
DD18	GCA_001579645.1	S. infantis	✔	✔	S. infantis	S. infantis	S. infantis
NCTC13771	GCA_900459415.1	S. infantis	✔	✔	S. infantis	S. infantis	S. infantis
ATCC 700641	GCA_000186465.1	S. australis	✔	✔	S. australis	Streptococcus. sp	S. australis
G1	GCA_003943615.1	S. australis	✔	✔	S. australis	Streptococcus. sp	S. australis
A13	GCA_003943625.1	S. australis	✔	✔	S. australis	Streptococcus. sp	S. australis
NU89	GCA_004125815.1	S. australis	✔	✔	S. australis	Streptococcus. sp	S. australis
NCTC13166	GCA_900476055.1	S. australis	✔	✔	S. australis	Streptococcus. sp	S. australis
ATCC 15912	GCA_000164675.2	S. parasanguinis	✔	✔	S. parasanguinis	S. parasanguinis	S. parasanguinis
F0405	GCA_000180035.1	S. parasanguinis	✔	✔	S. parasanguinis	S. parasanguinis	S. parasanguinis
ATCC 903	GCA_000187505.1	S. parasanguinis	✔	✔	S. parasanguinis	S. parasanguinis	S. parasanguinis
SK236	GCA_000222725.2	S. parasanguinis	✔	✔	S. parasanguinis	S. parasanguinis	S. parasanguinis
F0449	GCA_000260695.1	S. parasanguinis	✔	✔	S. parasanguinis	S. parasanguinis	S. parasanguinis
FW213	GCA_000262145.1	S. parasanguinis	✔	✔	S. parasanguinis	S. parasanguinis	S. parasanguinis
CC87K	GCA_000507765.1	S. parasanguinis	✔	✔	S. parasanguinis	S. parasanguinis	S. parasanguinis
C1A	GCA_000724645.1	S. parasanguinis	✔	✔	S. parasanguinis	S. parasanguinis	S. parasanguinis
MGH413	GCA_000963275.1	S. parasanguinis	✔	✔	S. parasanguinis	S. parasanguinis	S. parasanguinis
VT517	GCA_000963285.1	S. parasanguinis	✔	✔	S. parasanguinis	S. parasanguinis	S. parasanguinis
139.rep2_SPAR	GCA_001069785.1	S. parasanguinis	✔	✔	S. parasanguinis	S. parasanguinis	S. parasanguinis
1287_SPAR	GCA_001070445.1	S. parasanguinis	✔	✔	S. parasanguinis	S. parasanguinis	S. parasanguinis
139.rep1_SPAR	GCA_001070575.1	S. parasanguinis	✔	✔	S. parasanguinis	S. parasanguinis	S. parasanguinis
344_SPAR	GCA_001070915.1	S. parasanguinis	✔	✔	S. parasanguinis	S. parasanguinis	S. parasanguinis
392_SPAR	GCA_001071035.1	S. parasanguinis	✔	✔	S. parasanguinis	S. parasanguinis	S. parasanguinis
451_SPAR	GCA_001071155.1	S. parasanguinis	✔	✔	S. parasanguinis	S. parasanguinis	S. parasanguinis
540.rep1_SPAR	GCA_001071295.1	S. parasanguinis	✔	✔	S. parasanguinis	S. parasanguinis	S. parasanguinis
318_SPAR	GCA_001072295.1	S. parasanguinis	✔	✔	S. parasanguinis	S. parasanguinis	S. parasanguinis
349_SPAR	GCA_001072435.1	S. parasanguinis	✔	✔	S. parasanguinis	S. parasanguinis	S. parasanguinis
512_SPAR	GCA_001073155.1	S. parasanguinis	✔	✔	S. parasanguinis	S. parasanguinis	S. parasanguinis
65_SPAR	GCA_001073735.1	S. parasanguinis	✔	✔	S. parasanguinis	S. parasanguinis	S. parasanguinis
766_SPAR	GCA_001074295.1	S. parasanguinis	✔	✔	S. parasanguinis	S. parasanguinis	S. parasanguinis
886_SPAR	GCA_001074805.1	S. parasanguinis	✔	✔	S. parasanguinis	S. parasanguinis	S. parasanguinis
889_SPAR	GCA_001074855.1	S. parasanguinis	✔	✔	S. parasanguinis	S. parasanguinis	S. parasanguinis
540.rep2_SPAR	GCA_001076955.1	S. parasanguinis	✔	✔	S. parasanguinis	S. parasanguinis	S. parasanguinis
DD19	GCA_001578955.1	S. parasanguinis	✔	✔	S. parasanguinis	S. parasanguinis	S. parasanguinis
POW10	GCA_001588725.1	S. parasanguinis	✔	✔	S. parasanguinis	S. parasanguinis	S. parasanguinis
BVME8	GCA_001588805.1	S. parasanguinis	✔	✔	S. parasanguinis	S. parasanguinis	S. parasanguinis
UMB0216	GCA_002860845.1	S. parasanguinis	✔	✔	S. parasanguinis	S. parasanguinis	S. parasanguinis
AM33-3BH	GCA_003468585.1	S. parasanguinis	✔	✔	S. parasanguinis	S. parasanguinis	S. parasanguinis
AM25-15	GCA_003470855.1	S. parasanguinis	✔	✔	S. parasanguinis	S. parasanguinis	S. parasanguinis
AF30-12BH	GCA_003475645.1	S. parasanguinis	✔	✔	S. parasanguinis	S. parasanguinis	S. parasanguinis
A1	GCA_003942525.1	S. parasanguinis	✔	✔	S. parasanguinis	S. parasanguinis	S. parasanguinis
NU87	GCA_004127205.1	S. parasanguinis	✔	✔	S. parasanguinis	S. parasanguinis	S. parasanguinis
bf_0095	GCA_004166995.1	S. parasanguinis	✔	✔	S. parasanguinis	S. parasanguinis	S. parasanguinis
NCTC12854	GCA_900459355.1	S. parasanguinis	✔	✔	S. parasanguinis	S. parasanguinis	S. parasanguinis
HKU4	GCA_000767835.1	S. sinensis	✔	✔	S. sinensis	Streptococcus. sp	S. sinensis
SK36	GCA_000014205.1	S. sanguinis	✔	✔	S. sanguinis	S. sanguinis	S. sanguinis
VMC66	GCA_000188275.1	S. sanguinis	✔	✔	S. sanguinis	S. sanguinis	S. sanguinis
SK353	GCA_000191085.1	S. sanguinis	✔	✔	S. sanguinis	S. sanguinis	S. sanguinis
SK405	GCA_000191105.1	S. sanguinis	✔	✔	S. sanguinis	S. sanguinis	S. sanguinis
SK678	GCA_000191125.1	S. sanguinis	✔	✔	S. sanguinis	S. sanguinis	S. sanguinis
SK72	GCA_000192185.1	S. sanguinis	✔	✔	S. sanguinis	S. sanguinis	S. sanguinis
SK115	GCA_000192205.1	S. sanguinis	✔	✔	S. sanguinis	S. sanguinis	S. sanguinis
SK150	GCA_000192245.1	S. sanguinis	✔	✔	S. sanguinis	S. sanguinis	S. sanguinis
SK160	GCA_000192275.1	S. sanguinis	✔	✔	S. sanguinis	S. sanguinis	S. sanguinis
SK1	GCA_000194945.1	S. sanguinis	✔	✔	S. sanguinis	S. sanguinis	S. sanguinis
SK1057	GCA_000194965.1	S. sanguinis	✔	✔	S. sanguinis	S. sanguinis	S. sanguinis
SK330	GCA_000195025.1	S. sanguinis	✔	✔	S. sanguinis	S. sanguinis	S. sanguinis
SK408	GCA_000195045.1	S. sanguinis	✔	✔	S. sanguinis	S. sanguinis	S. sanguinis
SK1058	GCA_000195125.1	S. sanguinis	✔	✔	S. sanguinis	S. sanguinis	S. sanguinis
SK1087	GCA_000204475.1	S. sanguinis	✔	✔	S. sanguinis	S. sanguinis	S. sanguinis
SK1059	GCA_000212795.1	S. sanguinis	✔	✔	S. sanguinis	S. sanguinis	S. sanguinis
SK49	GCA_000212815.1	S. sanguinis	✔	✔	S. sanguinis	S. sanguinis	S. sanguinis
SK1056	GCA_000212835.1	S. sanguinis	✔	✔	S. sanguinis	S. sanguinis	S. sanguinis
SK355	GCA_000212855.1	S. sanguinis	✔	✔	S. sanguinis	S. sanguinis	S. sanguinis
SK340	GCA_000220275.1	S. sanguinis	✔	✔	S. sanguinis	S. sanguinis	S. sanguinis
ATCC 29667	GCA_000220315.1	S. sanguinis	✔	✔	S. sanguinis	S. sanguinis	S. sanguinis
CC94A	GCA_000507745.1	S. sanguinis	✔	✔	S. sanguinis	S. sanguinis	S. sanguinis
216_SSAN	GCA_001071805.1	S. sanguinis	✔	✔	S. sanguinis	S. sanguinis	S. sanguinis
711_SSAN	GCA_001074035.1	S. sanguinis	✔	✔	S. sanguinis	S. sanguinis	S. sanguinis
2908	GCA_001078705.1	S. sanguinis	✔	✔	S. sanguinis	S. sanguinis	S. sanguinis
MB451	GCA_001588715.1	S. sanguinis	✔	✔	S. sanguinis	S. sanguinis	S. sanguinis
FSS4	GCA_001588875.1	S. sanguinis	✔	✔	S. sanguinis	S. sanguinis	S. sanguinis
FSS9	GCA_001588895.1	S. sanguinis	✔	✔	S. sanguinis	S. sanguinis	S. sanguinis
PJM8	GCA_001589015.1	S. sanguinis	✔	✔	S. sanguinis	S. sanguinis	S. sanguinis
NCTC 7863	GCA_001593525.1	S. sanguinis	✔	✔	S. sanguinis	S. sanguinis	S. sanguinis
OH953	GCA_003858565.1	S. sanguinis	✔	✔	S. sanguinis	S. sanguinis	S. sanguinis
BCC24	GCA_003942265.1	S. sanguinis	✔	✔	S. sanguinis	S. sanguinis	S. sanguinis
BCC28	GCA_003942275.1	S. sanguinis	✔	✔	S. sanguinis	S. sanguinis	S. sanguinis
BCC25	GCA_003942295.1	S. sanguinis	✔	✔	S. sanguinis	S. sanguinis	S. sanguinis
KLC08	GCA_003942305.1	S. sanguinis	✔	✔	S. sanguinis	S. sanguinis	S. sanguinis
BCC20	GCA_003942365.1	S. sanguinis	✔	✔	S. sanguinis	S. sanguinis	S. sanguinis
BCC18	GCA_003942375.1	S. sanguinis	✔	✔	S. sanguinis	S. sanguinis	S. sanguinis
BCC16	GCA_003942385.1	S. sanguinis	✔	✔	S. sanguinis	S. sanguinis	S. sanguinis
BCC61	GCA_003942405.1	S. sanguinis	✔	✔	S. sanguinis	S. sanguinis	S. sanguinis
BCC64	GCA_003942415.1	S. sanguinis	✔	✔	S. sanguinis	S. sanguinis	S. sanguinis
BCC39	GCA_003942465.1	S. sanguinis	✔	✔	S. sanguinis	S. sanguinis	S. sanguinis
BCC46	GCA_003942475.1	S. sanguinis	✔	✔	S. sanguinis	S. sanguinis	S. sanguinis
BCC37	GCA_003942485.1	S. sanguinis	✔	✔	S. sanguinis	S. sanguinis	S. sanguinis
BCC53	GCA_003942595.1	S. sanguinis	✔	✔	S. sanguinis	S. sanguinis	S. sanguinis
BCC31	GCA_003943655.1	S. sanguinis	✔	✔	S. sanguinis	S. sanguinis	S. sanguinis
BCC14	GCA_003943705.1	S. sanguinis	✔	✔	S. sanguinis	S. sanguinis	S. sanguinis
BCC23	GCA_003943715.1	S. sanguinis	✔	✔	S. sanguinis	S. sanguinis	S. sanguinis
BCC04	GCA_003943735.1	S. sanguinis	✔	✔	S. sanguinis	S. sanguinis	S. sanguinis
BCC03	GCA_003943755.1	S. sanguinis	✔	✔	S. sanguinis	S. sanguinis	S. sanguinis
BCC54	GCA_003943785.1	S. sanguinis	✔	✔	S. sanguinis	S. sanguinis	S. sanguinis
BCA9	GCA_003944125.1	S. sanguinis	✔	✔	S. sanguinis	S. sanguinis	S. sanguinis
BCA13	GCA_003944405.1	S. sanguinis	✔	✔	S. sanguinis	S. sanguinis	S. sanguinis
BCA3	GCA_003944415.1	S. sanguinis	✔	✔	S. sanguinis	S. sanguinis	S. sanguinis
KLC04	GCA_003944465.1	S. sanguinis	✔	✔	S. sanguinis	S. sanguinis	S. sanguinis
KLC03	GCA_003944475.1	S. sanguinis	✔	✔	S. sanguinis	S. sanguinis	S. sanguinis
KLC10	GCA_003944485.1	S. sanguinis	✔	✔	S. sanguinis	S. sanguinis	S. sanguinis
NCTC11085	GCA_900475045.1	S. sanguinis	✔	✔	S. sanguinis	S. sanguinis	S. sanguinis
NCTC11086	GCA_900475275.1	S. sanguinis	✔	✔	S. sanguinis	S. sanguinis	S. sanguinis
NCTC 10904	GCA_900635155.1	S. sanguinis	✔	✔	S. sanguinis	S. sanguinis	S. sanguinis
Challis substr. CH1	GCA_000017005.1	S. gordonii	✔	✔	S. gordonii	S. gordonii	S. gordonii
G9B	GCA_000959925.1	S. gordonii	✔	✔	S. gordonii	S. gordonii	S. gordonii
UB10712	GCA_000959965.1	S. gordonii	✔	✔	S. gordonii	S. gordonii	S. gordonii
I141	GCA_000963345.1	S. gordonii	✔	✔	S. gordonii	S. gordonii	S. gordonii
1116_SGOR = IE35	GCA_001070265.1	S. gordonii	✔	✔	S. gordonii	S. gordonii	S. gordonii
KCOM 1506 (= ChDC B679)	GCA_001281105.1	S. gordonii	✔	✔	S. gordonii	S. gordonii	S. gordonii
ATCC 10558	GCA_001469295.1	S. gordonii	✔	✔	S. gordonii	S. gordonii	S. gordonii
CCUG 33482	GCA_001553855.1	S. gordonii	✔	✔	S. gordonii	S. gordonii	S. gordonii
FSS8	GCA_001588615.1	S. gordonii	✔	✔	S. gordonii	S. gordonii	S. gordonii
PV40	GCA_001588735.1	S. gordonii	✔	✔	S. gordonii	S. gordonii	S. gordonii
Blackburn	GCA_001588775.1	S. gordonii	✔	✔	S. gordonii	S. gordonii	S. gordonii
Channon	GCA_001588795.1	S. gordonii	✔	✔	S. gordonii	S. gordonii	S. gordonii
M5	GCA_001588935.1	S. gordonii	✔	✔	S. gordonii	S. gordonii	S. gordonii
M99	GCA_001588955.1	S. gordonii	✔	✔	S. gordonii	S. gordonii	S. gordonii
MW10	GCA_001588975.1	S. gordonii	✔	✔	S. gordonii	S. gordonii	S. gordonii
MB666	GCA_001588985.1	S. gordonii	✔	✔	S. gordonii	S. gordonii	S. gordonii
PK488	GCA_001589035.1	S. gordonii	✔	✔	S. gordonii	S. gordonii	S. gordonii
SK120	GCA_001589055.1	S. gordonii	✔	✔	S. gordonii	S. gordonii	S. gordonii
SK12	GCA_001589065.1	S. gordonii	✔	✔	S. gordonii	S. gordonii	S. gordonii
SK184	GCA_001589095.1	S. gordonii	✔	✔	S. gordonii	S. gordonii	S. gordonii
FSS3	GCA_001589135.1	S. gordonii	✔	✔	S. gordonii	S. gordonii	S. gordonii
FSS2	GCA_001589145.1	S. gordonii	✔	✔	S. gordonii	S. gordonii	S. gordonii
FDAARGOS_257	GCA_002073435.2	S. gordonii	✔	✔	S. gordonii	S. gordonii	S. gordonii
FDAARGOS_371	GCA_002386285.1	S. gordonii	✔	✔	S. gordonii	S. gordonii	S. gordonii
AM27-4	GCA_003469915.1	S. gordonii	✔	✔	S. gordonii	S. gordonii	S. gordonii
BCA10	GCA_003943175.1	S. gordonii	✔	✔	S. gordonii	S. gordonii	S. gordonii
BCA7	GCA_003943195.1	S. gordonii	✔	✔	S. gordonii	S. gordonii	S. gordonii
A8	GCA_003943215.1	S. gordonii	✔	✔	S. gordonii	S. gordonii	S. gordonii
A7	GCA_003943245.1	S. gordonii	✔	✔	S. gordonii	S. gordonii	S. gordonii
A9	GCA_003943255.1	S. gordonii	✔	✔	S. gordonii	S. gordonii	S. gordonii
A11	GCA_003943285.1	S. gordonii	✔	✔	S. gordonii	S. gordonii	S. gordonii
KLC06	GCA_003943295.1	S. gordonii	✔	✔	S. gordonii	S. gordonii	S. gordonii
BCC32	GCA_003943305.1	S. gordonii	✔	✔	S. gordonii	S. gordonii	S. gordonii
BCC09	GCA_003943345.1	S. gordonii	✔	✔	S. gordonii	S. gordonii	S. gordonii
BCC27	GCA_003943355.1	S. gordonii	✔	✔	S. gordonii	S. gordonii	S. gordonii
BCA22	GCA_003944065.1	S. gordonii	✔	✔	S. gordonii	S. gordonii	S. gordonii
BCA14	GCA_003944075.1	S. gordonii	✔	✔	S. gordonii	S. gordonii	S. gordonii
A10	GCA_003944105.1	S. gordonii	✔	✔	S. gordonii	S. gordonii	S. gordonii
BCC62	GCA_003944115.1	S. gordonii	✔	✔	S. gordonii	S. gordonii	S. gordonii
BCC29	GCA_003944135.1	S. gordonii	✔	✔	S. gordonii	S. gordonii	S. gordonii
BCC57	GCA_003944155.1	S. gordonii	✔	✔	S. gordonii	S. gordonii	S. gordonii
NCTC7865	GCA_900475015.1	S. gordonii	✔	✔	S. gordonii	S. gordonii	S. gordonii
NCTC3165	GCA_900475385.1	S. gordonii	✔	✔	S. gordonii	S. gordonii	S. gordonii
NCTC7868	GCA_900636555.1	S. gordonii	✔	✔	S. gordonii	S. gordonii	S. gordonii
ATCC 51100	GCA_000187855.1	S. cristatus	✔	✔	S. cristatus	S. cristatus	S. cristatus
AS 1.3089	GCA_000385925.1	S. cristatus	✔	✔	S. cristatus	S. cristatus	S. cristatus
CC5A	GCA_000959885.1	S. cristatus	✔	✔	S. cristatus	S. cristatus	S. cristatus
CR3	GCA_000959895.1	S. cristatus	✔	✔	S. cristatus	S. cristatus	S. cristatus
1014_SOLI	GCA_001069055.1	S. cristatus	✔	✔	S. cristatus	S. cristatus	S. cristatus
142_SOLI	GCA_001069775.1	S. cristatus	✔	✔	S. cristatus	S. cristatus	S. cristatus
1015_SOLI	GCA_001069915.1	S. cristatus	✔	✔	S. cristatus	S. cristatus	S. cristatus
550_SOLI	GCA_001073285.1	S. cristatus		✔	S. cristatus	S. sanguinis	S. sanguinis
771_SOLI	GCA_001074345.1	S. cristatus		✔	S. gordonii	S. gordonii	S. gordonii
787_SOLI	GCA_001074415.1	S. cristatus		✔	S. gordonii	S. gordonii	S. gordonii
DD08	GCA_001578775.1	S. cristatus	✔	✔	S. cristatus	S. cristatus	S. cristatus
DOBICBV2	GCA_001588855.1	S. cristatus	✔	✔	S. cristatus	S. cristatus	S. cristatus
JPIIBBV4	GCA_001588905.1	S. cristatus	✔	✔	S. cristatus	S. cristatus	S. cristatus
LRIIBV4	GCA_001589115.1	S. cristatus	✔	✔	S. cristatus	S. cristatus	S. cristatus
A55	GCA_003943435.1	S. cristatus	✔	✔	S. cristatus	S. cristatus	S. cristatus
BCA15	GCA_003943455.1	S. cristatus	✔	✔	S. cristatus	S. cristatus	S. cristatus
A53	GCA_003943465.1	S. cristatus	✔	✔	S. cristatus	S. cristatus	S. cristatus
A52	GCA_003943505.1	S. cristatus	✔	✔	S. cristatus	S. cristatus	S. cristatus
BCC41	GCA_003943515.1	S. cristatus	✔	✔	S. cristatus	S. cristatus	S. cristatus
BCC13	GCA_003943535.1	S. cristatus	✔	✔	S. cristatus	S. cristatus	S. cristatus
BCC51	GCA_003943815.1	S. cristatus	✔	✔	S. cristatus	S. cristatus	S. cristatus
BCA4	GCA_003944225.1	S. cristatus	✔	✔	S. cristatus	S. cristatus	S. cristatus
BCA6	GCA_003944245.1	S. cristatus	✔	✔	S. cristatus	S. cristatus	S. cristatus
A56	GCA_003944305.1	S. cristatus	✔	✔	S. cristatus	S. cristatus	S. cristatus
A54	GCA_003944315.1	S. cristatus	✔	✔	S. cristatus	S. cristatus	S. cristatus
NCTC12479	GCA_900475445.1	S. cristatus	✔	✔	S. cristatus	S. cristatus	S. cristatus
NCTC13807	GCA_900478185.1	S. cristatus	✔	✔	S. cristatus	S. cristatus	S. cristatus
group B	GCF_002073795.1	Streptococcus. sp	✔		NA	NA	NA
oral taxon 431	GCF_001553685.1	Streptococcus. sp	✔		NA	NA	NA
I-G2	GCF_000479335.1	Streptococcus. sp	✔		NA	NA	NA
I-P16	GCF_000479315.1	Streptococcus. sp	✔		NA	NA	NA
ChDC B345	GCF_003627155.1	Streptococcus. sp	✔		NA	NA	NA
A12	GCF_001587175.1	Streptococcus. sp	✔		NA	NA	NA
FDAARGOS_192	GCF_002073815.2	Streptococcus. sp	✔		NA	NA	NA
NPS 308	GCF_002355895.1	Streptococcus. sp	✔		NA	NA	NA
Z15	GCF_003086355.1	Streptococcus. sp	✔		NA	NA	NA
JS71	GCF_003627135.1	Streptococcus. sp	✔		NA	NA	NA
FDAARGOS_520	GCF_003812685.1	Streptococcus. sp	✔		NA	NA	NA
FDAARGOS_521	GCF_003812465.1	Streptococcus. sp	✔		NA	NA	NA
FDAARGOS_522	GCF_003812445.1	Streptococcus. sp	✔		NA	NA	NA
KCOM 2412	GCF_003963555.1	Streptococcus. sp	✔		NA	NA	NA
1643	GCF_006228325.1	Streptococcus. sp	✔		NA	NA	NA

## Sheet: Supplementary Table S2
Strain name	MLSA	Species identification based on WIMP	Abundance of taxon based on number of reads by WIMP analysis (%)
			S. pneumoniae	S. pseudopneumoniae	S. mitis	S. oralis	S. peroris	S. infantis	S. australis	S. parasanguinis	S. sinensis	S. sanguinis	S. gordonii	S. cristatus	Streptococcus. sp	Others
Reference genomes
TIGR4; ATCC BAA-334	S. pneumoniae	S. pneumoniae	96.803	0.241	0.281	0.09	0	0	0	0	0	0	0.005	0	0.045	2.532
R6	S. pneumoniae	S. pneumoniae	96.781	0.296	0.356	0.1	0	0	0	0.01	0	0	0.01	0.005	0.035	2.404
D39	S. pneumoniae	S. pneumoniae	96.747	0.316	0.377	0.075	0	0	0	0.01	0	0	0.005	0.005	0.03	2.433
70585	S. pneumoniae	S. pneumoniae	96.733	0.261	0.331	0.09	0	0	0	0.005	0	0.005	0	0.005	0.05	2.517
JJA	S. pneumoniae	S. pneumoniae	96.763	0.296	0.331	0.045	0	0	0	0	0	0	0	0	0.04	2.522
P1031	S. pneumoniae	S. pneumoniae	96.412	0.19	0.286	0.105	0	0	0	0	0	0	0	0.01	0.045	2.949
Taiwan19F-14	S. pneumoniae	S. pneumoniae	95.758	0.261	0.397	0.1	0	0	0	0.005	0	0	0.02	0.015	0.045	3.397
Hungary19A-6	S. pneumoniae	S. pneumoniae	95.016	0.251	0.396	0.065	0	0	0	0.015	0	0	0	0.005	0.04	4.209
G54	S. pneumoniae	S. pneumoniae	96.291	0.261	0.371	0.07	0	0	0	0.005	0	0.005	0.005	0.02	0.035	2.934
CGSP14	S. pneumoniae	S. pneumoniae	95.704	0.291	0.386	0.04	0	0	0	0.005	0	0.005	0.015	0.015	0.035	3.501
ATCC 700669	S. pneumoniae	S. pneumoniae	95.065	0.311	0.326	0.13	0	0	0	0	0	0.01	0	0	0.025	4.13
AP200	S. pneumoniae	S. pneumoniae	96.12	0.251	0.401	0.125	0	0	0	0	0	0	0.005	0.005	0.055	3.034
670-6B	S. pneumoniae	S. pneumoniae	95.193	0.206	0.311	0.14	0	0	0	0.005	0	0.015	0.01	0	0.07	4.047
A45	S. pneumoniae	S. pneumoniae	97.145	0.261	0.236	0.06	0	0	0	0.01	0	0.005	0.01	0.01	0.025	2.236
TCH8431/19A	S. pneumoniae	S. pneumoniae	95.953	0.251	0.346	0.09	0	0	0	0.005	0	0.005	0.01	0.005	0.04	3.292
INV200	S. pneumoniae	S. pneumoniae	97.016	0.246	0.336	0.055	0	0	0	0.01	0	0.005	0.01	0.005	0.025	2.29
OXC141	S. pneumoniae	S. pneumoniae	96.809	0.306	0.361	0.08	0	0	0	0.005	0	0.005	0.015	0.01	0.045	2.361
INV104	S. pneumoniae	S. pneumoniae	97.13	0.241	0.256	0.065	0	0	0	0	0	0.005	0	0	0.045	2.256
SNP034156	S. pneumoniae	S. pneumoniae	96.697	0.251	0.387	0.09	0	0	0	0	0	0	0	0	0.045	2.528
SNP034183	S. pneumoniae	S. pneumoniae	96.669	0.261	0.326	0.095	0	0	0	0.005	0	0	0	0.005	0.04	2.597
SNP994038	S. pneumoniae	S. pneumoniae	96.853	0.231	0.286	0.12	0	0	0	0	0	0	0.005	0	0.05	2.452
SNP994039	S. pneumoniae	S. pneumoniae	96.486	0.261	0.351	0.12	0	0	0	0.005	0	0	0.005	0	0.07	2.698
SPN032672	S. pneumoniae	S. pneumoniae	97.166	0.341	0.311	0.09	0	0	0	0	0	0.01	0.025	0	0.05	2.004
SPN033038	S. pneumoniae	S. pneumoniae	96.895	0.251	0.356	0.07	0	0	0	0.005	0	0.005	0	0.015	0.055	2.346
ST556	S. pneumoniae	S. pneumoniae	95.514	0.326	0.341	0.06	0	0	0	0.005	0	0	0.01	0.005	0.025	3.711
gamPNI0373	S. pneumoniae	S. pneumoniae	97.015	0.251	0.301	0.06	0	0	0	0	0	0.005	0.015	0	0.02	2.33
NT_110_58	S. pneumoniae	S. pneumoniae	96.107	0.241	0.336	0.095	0	0	0	0.015	0	0	0.01	0	0.05	3.143
A66	S. pneumoniae	S. pneumoniae	97.186	0.286	0.391	0.05	0	0	0	0	0	0	0	0	0.045	2.039
NCTC7465	S. pneumoniae	S. pneumoniae	97.296	0.185	0.266	0.045	0	0	0	0.005	0	0.005	0.005	0	0.03	2.16
SP49	S. pneumoniae	S. pneumoniae	96.188	0.281	0.341	0.11	0	0	0	0.005	0	0	0.005	0.01	0.04	3.018
SP61	S. pneumoniae	S. pneumoniae	95.822	0.296	0.351	0.16	0	0	0	0.015	0	0.005	0.02	0.01	0.045	3.272
SP64	S. pneumoniae	S. pneumoniae	95.823	0.256	0.366	0.07	0	0	0	0.01	0	0	0.01	0	0.07	3.392
SWU02	S. pneumoniae	S. pneumoniae	95.719	0.221	0.386	0.09	0	0	0	0	0	0	0.04	0.01	0.025	3.506
KK0981	S. pneumoniae	S. pneumoniae	95.744	0.271	0.351	0.12	0	0	0	0	0	0.005	0.015	0.005	0.05	3.436
19F	S. pneumoniae	S. pneumoniae	95.678	0.505	0.545	0.136	0	0	0	0	0	0.01	0.005	0.025	0.06	3.032
11A	S. pneumoniae	S. pneumoniae	89.224	1.55	2.477	0.861	0	0	0	0.005	0	0.005	0.015	0.005	0.186	5.669
Xen35	S. pneumoniae	S. pneumoniae	96.629	0.351	0.306	0.065	0	0	0	0	0	0.005	0.005	0.01	0.035	2.591
335	S. pneumoniae	S. pneumoniae	95.065	0.311	0.326	0.13	0	0	0	0	0	0.01	0	0	0.025	4.13
D39V	S. pneumoniae	S. pneumoniae	96.835	0.326	0.286	0.115	0	0	0	0.01	0	0.005	0.01	0	0.06	2.35
M23734	S. pneumoniae	S. pneumoniae	96.298	0.236	0.316	0.105	0	0	0	0.005	0	0.005	0.015	0.01	0.025	2.983
M16808	S. pneumoniae	S. pneumoniae	94.512	0.74	0.83	0.196	0	0	0	0	0	0	0.015	0.015	0.045	3.644
M26365	S. pneumoniae	S. pneumoniae	93.629	0.575	0.66	0.277	0	0	0	0.045	0	0.02	0.02	0.025	0.61	4.136
M26368	S. pneumoniae	S. pneumoniae	95.882	0.745	0.453	0.11	0	0	0	0	0	0.005	0.02	0.005	0.05	2.726
SPN XDR SMC1710-32	S. pneumoniae	S. pneumoniae	89.036	1.412	2.472	1.115	0	0	0	0.025	0	0.005	0.025	0.015	0.216	5.676
MDRSPN001	S. pneumoniae	S. pneumoniae	90.155	1.297	3.78	0.849	0	0	0	0.01	0	0	0.02	0.03	0.226	3.63
ATCC 49619	S. pneumoniae	S. pneumoniae	94.492	0.68	0.957	0.226	0	0	0	0.01	0	0.005	0.02	0.015	0.055	3.537
HU-OH	S. pneumoniae	S. pneumoniae	94.549	0.296	0.739	0.367	0	0	0	0.02	0	0	0.01	0	0.15	3.866
NU83127	S. pneumoniae	S. pneumoniae	96.59	0.392	0.497	0.155	0	0	0	0.005	0	0	0.01	0	0.005	2.343
ASP0581	S. pneumoniae	S. pneumoniae	93.122	0.515	1.066	0.571	0	0	0	0.04	0	0	0.005	0.005	0.212	4.459
HKU1-14	S. pneumoniae	S. pneumoniae	92.52	0.489	0.6	0.151	0	0	0	0.055	0	0	0.015	0.025	0.07	6.07
EF3030	S. pneumoniae	S. pneumoniae	96.528	0.367	0.447	0.085	0	0	0	0.005	0	0	0.01	0.005	0.045	2.505
521	S. pneumoniae	S. pneumoniae	96.607	0.327	0.307	0.08	0	0	0	0	0	0.005	0.015	0.005	0.035	2.617
NCTC7466	S. pneumoniae	S. pneumoniae	96.855	0.251	0.321	0.045	0	0	0	0.005	0	0.005	0.005	0	0.035	2.476
NCTC13276	S. pneumoniae	S. pneumoniae	96.888	0.321	0.407	0.095	0	0	0	0.01	0	0	0.005	0	0.065	2.206
NCTC11902	S. pneumoniae	S. pneumoniae	95.847	0.457	0.351	0.256	0	0	0	0.01	0	0.005	0.01	0.005	0.08	2.975
4041STDY6836167	S. pneumoniae	S. pneumoniae	94.833	0.525	0.566	0.126	0	0	0	0.015	0	0	0.01	0.01	0.136	3.776
4041STDY6836169	S. pneumoniae	S. pneumoniae	95.335	0.745	0.73	0.141	0	0	0	0.01	0	0.005	0.015	0.005	0.352	2.659
4041STDY6836170	S. pneumoniae	S. pneumoniae	95.542	0.48	0.555	0.156	0	0	0	0.02	0	0.005	0.116	0.005	0.272	2.845
4041STDY6583227	S. pneumoniae	S. pneumoniae	94.002	0.465	0.713	0.348	0	0	0	0.06	0	0.005	0	0	0.212	4.192
4041STDY6836166	S. pneumoniae	S. pneumoniae	93.348	0.78	0.79	0.251	0	0	0	0.015	0	0.005	0.04	0	0.372	0
4496	S. pneumoniae	S. pneumoniae	95.071	0.291	0.517	0.231	0	0	0	0.045	0	0	0.1	0	0.165	3.575
947	S. pneumoniae	S. pneumoniae	96.801	0.266	0.382	0.08	0	0	0	0.01	0	0	0.015	0.01	0.05	2.384
180-2	S. pneumoniae	S. pneumoniae	96.823	0.281	0.351	0.095	0	0	0	0	0	0.005	0.01	0	0.03	2.402
180-15	S. pneumoniae	S. pneumoniae	96.723	0.241	0.256	0.12	0	0	0	0.005	0	0.005	0.01	0.01	0.045	2.582
4559	S. pneumoniae	S. pneumoniae	96.823	0.281	0.351	0.095	0	0	0	0	0	0.005	0.01	0	0.03	0
NCTC12977	S. pneumoniae	S. pneumoniae	94.535	0.689	0.951	0.156	0	0	0	0	0	0.01	0.015	0.015	0.1	3.525
2245STDY5699475	S. pneumoniae	S. pneumoniae	95.542	0.48	0.555	0.156	0	0	0	0.02	0	0.005	0.116	0.005	0.272	2.845
GPS_US_PATH396-sc-2296505	S. pneumoniae	S. pneumoniae	94.301	0.567	0.557	0.567	0	0	0	0.06	0	0	0	0.005	0.381	3.557
2245STDY6106635	S. pneumoniae	S. pneumoniae	95.188	0.206	0.311	0.14	0	0	0	0.005	0	0.015	0.01	0	0.07	4.052
2245STDY6178787	S. pneumoniae	S. pneumoniae	93.175	0.428	0.569	0.206	0	0	0	0.03	0	0	0.04	0.02	0.252	5.277
55896440-41bd-11e5-998e-3c4a9275d6c6	S. pneumoniae	S. pneumoniae	94.228	0.849	0.804	0.145	0	0	0	0	0	0.005	0.025	0.02	0.06	3.861
569492b0-41bd-11e5-998e-3c4a9275d6c6	S. pneumoniae	S. pneumoniae	96.105	0.483	0.589	0.08	0	0	0	0.005	0	0.005	0.005	0.01	0.05	0
b04a6400-1f66-11e7-b93e-3c4a9275d6c8	S. pneumoniae	S. pneumoniae	96.329	0.47	0.515	0.121	0	0	0	0.02	0	0.01	0.015	0.01	0.07	2.436
b04a6400-1f66-11e7-b93e-3c4a9275d6c8	S. pneumoniae	S. pneumoniae	96.329	0.47	0.515	0.121	0	0	0	0.02	0	0.01	0.015	0.01	0.07	2.436
B6	S. mitis	S. mitis	0.754	0.125	95.903	0.12	0	0	0	0.005	0	0.01	0.005	0	0.1	2.973
ATCC 6249	S. oralis	S. oralis	3.088	0.654	3.6	40.267	0	0	0	0.026	0	0.205	1.14	0.153	45.335	5.527
SK321	S. mitis	S. mitis	16.969	7.982	61.752	3.887	0	0	0	0.572	0	0.078	0.343	0.072	1.691	6.65
SK564	S. mitis	S. mitis	22.224	13.98	47.785	4.037	0	0	0	0.163	0	0.005	0.723	0.103	2.084	8.892
SK597	S. mitis	S. mitis	26.786	13.897	44.233	3.929	0	0	0	0.049	0	0.016	0.501	0.258	2.038	8.287
NCTC 12261	S. mitis	S. mitis	16.323	8.584	60.033	4.168	0	0	0	0.188	0	0.107	0.344	0.107	2.089	8.051
SK1073	S. mitis	S. mitis	21.108	8.73	51.9	5.109	0	0	0	0.103	0	0.054	0.37	0.185	2.486	9.951
SK1080	S. mitis	S. mitis	29.078	15.17	39.457	4.215	0	0	0	0.167	0	0.016	0.572	0.059	2.272	8.991
F0392	S. oralis	S. oralis	6.337	1.219	5.591	57.322	0	0	0	0.491	0	0.288	1.626	1.299	14.125	11.697
SK95	S. oralis	S. oralis	6.006	1.247	4.914	58.863	0	0	0	0.247	0	0.247	1.684	0.902	15.513	10.374
SK569	S. mitis	S. mitis	20.851	8.779	52.885	4.436	0	0	0	0.252	0	0.063	0.252	0.168	3.498	8.81
SK616	S. mitis	S. mitis	20.125	8.683	53.591	4.592	0	0	0	0.2	0	0.063	0.253	0.221	3.715	8.551
SK575	S. mitis	S. mitis	22.602	11.555	49.123	4.329	0	0	0	0.882	0	0.037	0.357	0.043	2.505	8.562
11/5	S. mitis	S. mitis	15.714	8.351	58.948	5.142	0	0	0	0.108	0	0.103	0.472	0.092	1.905	9.16
13/39	S. mitis	S. mitis	20.044	8.156	50.066	7.768	0	0	0	0.138	0	0.16	0.88	0.238	3.289	9.258
17/34	S. mitis	S. mitis	13.437	5.511	65.356	5.049	0	0	0	0.094	0	0.015	0.304	0.209	2.603	7.416
18/56	S. mitis	S. mitis	18.366	8.224	50.919	8.297	0	0	0	0.122	0	0.128	0.964	0.44	2.825	9.712
29/42	S. mitis	S. mitis	18.094	8.471	57.521	4.527	0	0	0	0.137	0	0.022	0.446	0.225	2.164	8.388
21/39	S. mitis	S. mitis	23.261	12.07	50.043	4.096	0	0	0	0.065	0	0.016	0.347	0.065	2.238	7.795
27/7	S. mitis	S. mitis	16.126	9.521	58.5	4.714	0	0	0	0.043	0	0.059	0.442	0.108	2.144	8.338
SK667	S. mitis	S. mitis	20.458	7.982	54.429	4.041	0	0	0	0.069	0	0.021	0.542	0.377	3.164	0
SK629	S. mitis	S. mitis	23.603	9.985	47.464	5.676	0	0	0	0.173	0	0.033	0.453	0.291	2.353	9.963
SK642	S. mitis	S. mitis	22.707	8.627	48.906	6.181	0	0	0	0.237	0	0	0.435	0.35	2.57	9.983
SK578	S. mitis	S. mitis	18.348	7.56	49.643	9.64	0	0	0	0.179	0	0.044	0.595	0.371	3.395	10.219
SK637	S. mitis	S. mitis	14.949	6.547	65.316	3.391	0	0	0	0.048	0	0.589	0.584	0.069	1.918	6.585
SK608	S. mitis	S. mitis	22.307	12.568	48.768	3.556	0	0	0	0.09	0	0.18	0.383	0.095	2.017	10.032
SK1126	S. mitis	S. mitis	18.821	8.453	49.832	7.555	0	0	0	0.214	0	0.011	0.72	0.5	2.823	11.067
SK137	S. mitis	S. mitis	16.396	8.974	60.053	3.969	0	0	0	0.044	0	0.022	0.385	0.093	1.866	8.192
SK271	S. mitis	S. mitis	16.563	8.689	57.406	4.771	0	0	0	0.054	0	0.108	0.445	0.135	2.483	9.341
OT25	S. mitis	S. mitis	17.291	7.192	60.951	4.564	0	0	0	0.204	0	0.356	0.23	0.041	2.408	6.757
SK137	S. mitis	S. mitis	16.481	8.733	59.698	3.95	0	0	0	0.038	0	0.011	0.446	0.11	1.708	8.821
SK145	S. mitis	S. mitis	17.734	8.117	59.63	4.089	0	0	0	0.054	0	0.021	0.762	0.34	1.954	7.294
1042_SPSE	S. mitis	S. mitis	15.439	8.463	62.005	4.699	0	0	0	0.059	0	0	0.286	0.048	2.022	6.975
1111_SMIT	S. mitis	S. mitis	16.764	7.893	50.405	10.387	0	0	0	0.083	0	0.049	0.505	0.355	3.099	10.454
1217_SPSE	S. mitis	S. mitis	16.406	8.682	59.18	4.243	0	0	0	0.108	0	0.021	0.506	0.059	2.728	8.061
168_SPSE	S. mitis	S. mitis	16.236	8.646	57.995	4.853	0	0	0	0.069	0	0.144	0.33	0.09	2.4	9.232
38_SPSE	S. mitis	S. mitis	16.831	8.937	57.824	4.944	0	0	0	0.053	0	0.112	0.349	0.204	2.332	8.41
850_SMIT	S. mitis	S. mitis	25.065	11.714	47.446	4.686	0	0	0	0.125	0	0.032	0.305	0.076	2.111	8.435
KCOM 1350 (= ChDC B183)	S. mitis	S. mitis	0.412	0.125	97.517	0.085	0	0	0	0.005	0	0.005	0.01	0.005	0.1	1.731
CMW7705B	S. mitis	S. mitis	21.655	11.353	50.99	4.355	0	0	0	0.059	0	0.059	0.381	0.064	1.96	9.119
SVGS_061	S. mitis	S. mitis	0.634	0.065	96.358	0.146	0	0	0	0.01	0	0	0.015	0.005	0.08	2.684
DD26	S. mitis	S. mitis	31.621	17.835	34.247	3.863	0	0	0	0.139	0	0.039	0.559	0.229	1.859	9.603
DD28	S. mitis	S. mitis	25.884	12.286	46.011	3.262	0	0	0	0.137	0	0.005	0.285	0.082	1.907	10.137
DD22	S. mitis	S. mitis	18.722	7.907	48.934	8.413	0	0	0	0.126	0	0.028	0.46	0.587	3.38	11.437
M3-4	S. mitis	S. mitis	17.717	8.099	50.636	10.318	0	0	0	0.235	0	0.033	0.526	0.431	3.245	8.755
10712	S. mitis	S. mitis	16.713	8.386	59.858	4.954	0	0	0	0.048	0	0.048	0.363	0.085	2.405	7.135
321A	S. mitis	S. mitis	21.146	12.693	48.972	4.014	0	0	0	0.126	0	0.038	0.903	0.115	2.224	9.763
CCUG 31611	S. mitis	S. mitis	16.136	9.266	59.798	4.079	0	0	0	0.241	0	0.096	0.489	0.112	2.445	7.331
CCUG 63687	S. mitis	S. mitis	15.202	6.212	63.036	3.594	0	0	0	0.106	0	0.603	0.742	0.277	1.816	8.407
CCUG 61082	S. mitis	S. mitis	17.217	8.527	58.573	4.646	0	0	0	0.14	0	0.016	0.641	0.086	2.312	7.837
RH_8961_10	S. mitis	S. mitis	15.737	7.233	60.396	6.019	0	0	0	0.213	0	0.161	0.484	0.062	2.088	7.602
RH_50275_09	S. mitis	S. mitis	16.734	7.082	58.11	6.209	0	0	0	0.155	0	0.165	0.669	0.273	2.558	8.04
RH_777_07	S. mitis	S. mitis	17.633	8.174	57.283	4.886	0	0	0	0.124	0	0.032	0.325	0.178	2.416	8.944
RH_50738_11	S. mitis	S. mitis	16.743	6.893	60.913	4.964	0	0	0	0.25	0	0.031	0.307	0.151	2.247	7.498
RH_12363_08	S. mitis	S. mitis	17.913	7.827	51.442	8.511	0	0	0	0.089	0	0.011	0.616	0.263	3.165	10.158
RH_43861_09	S. mitis	S. mitis	19.186	9.075	54.707	5.511	0	0	0	0.105	0	0.055	0.345	0.155	2.399	8.457
OD_317805_11	S. mitis	S. mitis	23.804	11.447	48.555	4.425	0	0	0	0.151	0	0.021	0.589	0.108	2.288	8.607
RH_17439_08	S. mitis	S. mitis	18.712	8.597	52.058	7.364	0	0	0	0.048	0	0.139	0.385	0.294	3.677	8.721
RH_17024_08	S. mitis	S. mitis	18.587	8.18	54.568	6.443	0	0	0	0.069	0	0.048	0.274	0.107	2.85	8.868
OD_310347_11	S. mitis	S. mitis	17.316	7.375	59.701	4.492	0	0	0	0.586	0	0.089	0.522	0.073	2.365	7.475
B_009152_10	S. mitis	S. mitis	17.186	7.024	55.969	7.18	0	0	0	0.242	0	0.059	0.796	0.172	3.439	7.928
B_5756_13	S. mitis	S. mitis	17.245	8.252	58.062	4.802	0	0	0	0.132	0	0.071	0.529	0.165	2.495	8.241
UMB0079	S. mitis	S. mitis	20.928	10.859	50.27	5.34	0	0	0	0.097	0	0.032	0.708	0.135	2.846	8.781
UMB1341	S. mitis	S. mitis	22.275	10.317	48.941	5.402	0	0	0	0.355	0	0.021	0.442	0.109	2.422	9.71
BCC15	S. mitis	S. mitis	18.584	6.828	49.15	9.01	0	0	0	0.252	0	0.099	0.664	0.605	3.517	11.286
BCA16	S. oralis	S. oralis	5.667	1.317	6.762	50.928	0	0	0	0.169	0	0.38	1.282	2.312	19.462	11.716
BCA12	S. mitis	S. mitis	18.983	7.1	50.254	9.558	0	0	0	0.265	0	0.022	0.376	0.376	3.708	9.353
KLC11	S. oralis	S. oralis	5.49	0.901	5.547	60.869	0	0	0	0.291	0	0.125	1.438	0.707	13.789	10.838
KLC07	S. oralis	S. oralis	6.351	0.745	5.905	59.682	0	0	0	0.333	0	0.122	1.102	1.141	13.676	10.937
KLC01	S. mitis	S. mitis	17.31	7.824	51.024	9.775	0	0	0	0.153	0	0.045	0.743	0.153	3.075	9.895
BCC65	S. mitis	S. mitis	17.316	7.375	59.701	4.492	0	0	0	0.586	0	0.089	0.522	0.073	2.365	7.475
BCC60	S. oralis	S. oralis	4.908	0.987	3.916	70.334	0	0	0	0.202	0	0.176	1.221	0.277	8.147	9.828
BCC55	S. mitis	S. mitis	17.854	7.823	52.626	8.839	0	0	0	0.067	0	0.033	0.598	0.355	2.677	9.122
BCC44	S. mitis	S. mitis	15.215	7.555	62.741	5.108	0	0	0	0.504	0	0.155	0.337	0.109	1.642	6.63
BCC40	S. oralis	S. oralis	5.808	1.126	5.191	58.82	0	0	0	0.481	0	0.209	1.59	1.375	15.092	10.303
BCC36	S. oralis	S. oralis	5.545	1.048	5.5	60.827	0	0	0	0.246	0	0.134	1.637	0.667	14.063	10.328
BCC07	S. mitis	S. mitis	19.857	8.408	55.381	4.763	0	0	0	0.151	0	0.027	0.361	0.075	2.343	8.629
BCC06	S. mitis	S. mitis	16.56	7.592	60.02	5.108	0	0	0	0.379	0	0.021	0.448	0.305	2.393	7.17
BCC30	S. mitis	S. mitis	18.493	7.343	51.342	9.602	0	0	0	0.179	0	0.033	0.526	0.392	3.195	8.89
BCC22	S. mitis	S. mitis	16.674	7.846	51.672	9.574	0	0	0	0.232	0	0.022	0.465	0.199	3.627	9.685
BCC08	S. mitis	S. mitis	17.892	7.819	50.246	9.865	0	0	0	0.162	0	0.089	0.437	0.442	3.122	0
BCA11	S. oralis	S. oralis	4.905	1.104	5.543	62.508	0	0	0	0.349	0	0.105	1.392	0.826	13.401	9.861
KLC12	S. mitis	S. mitis	17.661	7.347	59.672	4.043	0	0	0	0.67	0	0.079	0.559	0.105	2.222	7.637
BCC45	S. mitis	S. mitis	16.469	7.594	59.256	4.45	0	0	0	0.279	0	0.047	0.584	0.163	3.37	7.784
BCC33	S. oralis	S. oralis	5.315	0.937	5.826	61.304	0	0	0	0.185	0	0.482	1.464	0.948	13.858	9.676
BCC49	S. mitis	S. mitis	19.117	8.415	48.466	7.067	0	0	0	0.151	0	0.05	0.865	0.129	4.016	11.719
BCC17	S. mitis	S. mitis	22.831	10.094	47.811	5.627	0	0	0	0.1	0	0.039	0.465	0.14	2.177	10.711
ColumbLawn	S. mitis	S. mitis	20.004	8.567	47.255	7.938	0	0	0	0.119	0	0.102	0.686	0.317	3.436	11.572
1001175st1_H6	S. mitis	S. mitis	23.165	7.997	34.953	12.702	0	0	0	0.11	0	0.005	0.321	0.254	2.554	17.933
NCTC12261	S. mitis	S. mitis	16.434	8.746	59.486	4.204	0	0	0	0.263	0	0.075	0.446	0.086	2.182	8.074
4928STDY7071560	Streptococcus .sp	Streptococcus. sp	4.211	1.023	6.328	12.53	0	0	0	1.411	0	0.317	1.625	1.086	44.388	27.075
ATCC 35037	S. oralis	S. oralis	1.701	0.635	2.146	81.497	0	0	0	0.031	0	0.185	1.123	0.169	8.315	4.192
ATCC 49296	S. oralis	S. oralis	2.564	0.625	2.195	78.431	0	0	0	0.128	0	0.213	1.266	0.192	8.681	5.7
Uo5	S. oralis	S. oralis	0.13	0.01	0.075	97.033	0	0	0	0	0	0.01	0.04	0.005	0.085	2.609
SK610	S. oralis	S. oralis	1.783	0.467	2.352	78.359	0	0	0	0.09	0	0.1	1.502	0.435	9.954	4.953
SK100	S. oralis	S. oralis	1.281	0.217	1.591	86.462	0	0	0	0.124	0	0.268	1.038	0.547	5.105	3.363
SK10	S. oralis	S. oralis	1.901	0.369	2.303	79.994	0	0	0	0.176	0	0.192	1.012	0.337	8.148	5.561
SK1074	S. oralis	S. oralis	4.072	0.576	3.25	75.07	0	0	0	0.293	0	0.181	1.659	0.112	7.93	6.852
SK304	S. oralis	S. oralis	4.623	1.064	4.601	67.538	0	0	0	0.242	0	0.077	1.18	0.579	11.311	8.778
1366	S. oralis	S. oralis	2.874	0.447	2.511	80.432	0	0	0	0.221	0	0.057	1.126	0.205	6.58	5.543
CECT 7746	S. oralis	S. oralis	5.673	1.045	5.077	61.818	0	0	0	0.157	0	0.466	1.293	0.865	13.6	10.002
7747	S. oralis	S. oralis	5.766	1.138	5.939	62.086	0	0	0	0.077	0	0.166	1.394	0.555	13.872	9
2425	S. oralis	S. oralis	3.27	0.51	2.517	79.689	0	0	0	0.21	0	0.078	1.311	0.179	6.977	5.255
2426	S. oralis	S. oralis	2.966	0.457	2.377	79.933	0	0	0	0.142	0	0.115	1.151	0.189	6.569	6.096
SK141	S. oralis	S. oralis	3.271	0.453	2.891	75.422	0	0	0	0.163	0	0.269	1.013	0.116	10.88	5.519
SK143	S. oralis	S. oralis	2.619	0.333	2.253	78.083	0	0	0	0.08	0	0.048	1.097	0.225	9.299	5.959
COL85/1862	S. oralis	S. oralis	2.713	0.576	3.919	68.047	0	0	0	0.129	0	0.218	1.476	0.161	15.344	7.412
OP51	S. oralis	S. oralis	2.354	0.517	2.652	76.03	0	0	0	0.245	0	0.214	0.931	0.099	11.524	5.43
UC5873	S. oralis	S. oralis	2.596	0.523	3.513	78.499	0	0	0	0.165	0	0.139	1.352	0.171	7.337	5.7
1314_SORA	S. oralis	S. oralis	2.085	0.476	2.546	78.132	0	0	0	0.151	0	0.083	1.063	0.335	8.549	6.574
1212_SMIT	S. oralis	S. oralis	1.941	0.35	2.265	79.694	0	0	0	0.042	0	0.068	0.843	0.318	8.781	5.693
201_SPSE	S. oralis	S. oralis	1.597	0.263	1.876	85.734	0	0	0	0.02	0	0.02	0.806	0.087	5.654	3.938
206_SPSE	S. oralis	S. oralis	2.315	0.301	2.472	77.319	0	0	0	0.452	0	0.031	1.02	0.218	8.717	7.15
274_SPSE	S. oralis	S. oralis	1.873	0.431	2.504	80.077	0	0	0	0.194	0	0.142	1.083	0.168	8.108	5.414
727_SORA	S. oralis	S. oralis	2.858	0.421	3.463	78.451	0	0	0	0.21	0	0.136	0.947	0.2	7.953	5.358
734_SORA	S. oralis	S. oralis	1.065	0.328	1.569	86.133	0	0	0	0.047	0	0.137	0.604	0.487	5.125	4.5
918_SORA	S. oralis	S. oralis	2.109	0.419	2.514	77.205	0	0	0	0.062	0	0.041	0.87	0.124	11.669	4.981
900_SORA	Streptococcus. sp	Streptococcus. sp	2.943	0.646	4.604	3.386	0	0	0	2.103	0	0.046	0.734	0.273	74.629	10.63
89a	S. oralis	S. oralis	3.939	0.682	3.627	73.844	0	0	0	0.148	0	0.095	1.523	0.121	8.905	7.112
DD05	S. oralis	S. oralis	5.515	1.324	7.267	60.892	0	0	0	0.254	0	0.104	1.445	0.768	12.702	9.724
DD14	S. oralis	S. oralis	4.541	0.839	5.225	70.673	0	0	0	0.247	0	0.35	1.304	0.12	6.771	9.926
DD15	S. oralis	S. oralis	4.117	0.794	4.452	74.262	0	0	0	0.187	0	0.164	1.219	0.385	6.913	7.503
DD16	S. oralis	S. oralis	6.057	1.425	5.907	62.574	0	0	0	0.387	0	0.218	1.356	0.581	9.358	12.133
DD27	S. oralis	S. oralis	1.959	0.453	2.57	76.156	0	0	0	0.084	0	0.31	1.101	0.126	11.231	6.005
DD30	S. oralis	S. oralis	1.941	0.423	2.107	78.541	0	0	0	0.058	0	0.107	0.965	0.15	9.458	6.246
DD24	S. oralis	S. oralis	2.948	0.605	3.106	39.677	0	0	0	0.237	0	0.164	1.188	0.56	42.071	9.439
DD25	S. oralis	S. oralis	3.228	0.537	3.386	71.114	0	0	0	0.084	0	0.11	1.458	0.136	13.581	6.361
DD17	S. oralis	S. oralis	6.255	1.849	7.411	64.316	0	0	0	0.387	0	0.099	0.949	0.231	7.255	11.242
JPIIBV3	S. oralis	S. oralis	2.029	0.507	2.71	73.638	0	0	0	0.35	0	0.21	1.063	0.426	12.719	6.343
JPIBVI	S. oralis	S. oralis	1.794	0.411	2.75	82.799	0	0	0	0.056	0	0.19	1.213	0.128	6.071	4.585
DGIIBVI	S. oralis	S. oralis	3.692	0.681	4.057	68.636	0	0	0	0.44	0	0.123	1.663	0.45	11.656	8.597
CCUG 35754	S. oralis	S. oralis	1.847	0.427	2.21	79.643	0	0	0	0.14	0	0.189	1.224	0.297	8.076	5.942
CCUG 24891	S. oralis	S. oralis	1.972	0.571	2.284	80.632	0	0	0	0.063	0	0.19	1.062	0.163	8.729	4.33
CCUG 62648	S. oralis	S. oralis	1.306	0.347	1.529	85.836	0	0	0	0.108	0	0.238	0.938	0.643	5.3	3.749
SC15-3744	S. oralis	S. oralis	1.349	0.184	1.596	86.053	0	0	0	0.035	0	0.503	0.467	0.051	6.257	3.5
S.MIT/ORALIS-351	S. oralis	S. oralis	0.11	0.01	0.12	97.739	0	0	0	0.005	0	0.005	0.035	0.02	0.357	1.595
CCUG 13229	S. oralis	S. oralis	1.978	0.477	2.396	80.707	0	0	0	0.068	0	0.201	1.198	0.164	8.739	4.067
AZ_14	S. oralis	S. oralis	2.948	0.605	3.106	39.677	0	0	0	0.237	0	0.164	1.188	0.56	42.071	9.439
AZ_8	S. oralis	S. oralis	3.228	0.537	3.386	71.114	0	0	0	0.084	0	0.11	1.458	0.136	13.581	6.361
859	S. oralis	S. oralis	6.255	1.849	7.411	64.316	0	0	0	0.387	0	0.099	0.949	0.231	7.255	11.242
OD_338919_11	S. oralis	S. oralis	2.029	0.507	2.71	73.638	0	0	0	0.35	0	0.21	1.063	0.426	12.719	6.343
B_007274_11	S. oralis	S. oralis	1.794	0.411	2.75	82.799	0	0	0	0.056	0	0.19	1.213	0.128	6.071	4.585
RH_5486_10	S. oralis	S. oralis	3.692	0.681	4.057	68.636	0	0	0	0.44	0	0.123	1.663	0.45	11.656	8.597
OD_348934_12	S. oralis	S. oralis	1.847	0.427	2.21	79.643	0	0	0	0.14	0	0.189	1.224	0.297	8.076	5.942
RH_49702_11	S. oralis	S. oralis	1.972	0.571	2.284	80.632	0	0	0	0.063	0	0.19	1.062	0.163	8.729	4.33
OD_314165_09	S. oralis	S. oralis	1.306	0.347	1.529	85.836	0	0	0	0.108	0	0.238	0.938	0.643	5.3	3.749
OD_339823_10	S. oralis	S. oralis	1.349	0.184	1.596	86.053	0	0	0	0.035	0	0.503	0.467	0.051	6.257	3.5
RH_48720_11	S. oralis	S. oralis	0.11	0.01	0.12	97.739	0	0	0	0.005	0	0.005	0.035	0.02	0.357	1.595
Y_5914_11	S. oralis	S. oralis	1.978	0.477	2.396	80.707	0	0	0	0.068	0	0.201	1.198	0.164	8.739	4.067
OD_326128_08	S. oralis	S. oralis	5.28	0.874	4.716	66.532	0	0	0	0.118	0	0.096	0.96	0.321	6.535	14.563
B_003802_10	S. oralis	S. oralis	4.922	0.669	5.387	64.948	0	0	0	0.227	0	0.079	1.419	0.545	10.855	10.945
RH_8610_08	S. oralis	S. oralis	4.047	0.965	3.231	71.263	0	0	0	0.264	0	0.115	1.18	0.159	7.593	11.177
OD_311286_11	S. oralis	S. oralis	1.776	0.957	2.675	81.95	0	0	0	0.015	0	0.042	1.324	0.574	5.543	5.138
Y_11577_11	S. oralis	S. oralis	2.147	0.395	2.403	80.166	0	0	0	0.219	0	0.144	1.201	0.438	7.868	5.015
RH_57980_07	S. oralis	S. oralis	1.579	0.319	2.255	83.652	0	0	0	0.031	0	0.095	0.707	0.68	5.995	4.681
RH_50443_09	S. oralis	S. oralis	2.624	0.762	3.045	78.219	0	0	0	0.105	0	0.12	0.952	0.368	7.7	6.101
OD_336064_07	S. oralis	S. oralis	3.936	0.518	4.058	75.941	0	0	0	0.142	0	0.089	1.317	0.291	7.661	6.042
OD_332610_07	S. oralis	S. oralis	4.211	0.828	3.888	68.265	0	0	0	0.209	0	0.22	0.952	0.301	11.203	9.918
RH_34706_11	S. oralis	S. oralis	4.318	0.551	2.95	72.227	0	0	0	0.181	0	0.148	1.13	0.198	7.731	10.56
RH_1735_08	S. oralis	S. oralis	3.742	0.504	3.077	76.225	0	0	0	0.477	0	0.203	1.495	0.337	7.833	6.101
OD_321121_09	S. oralis	S. oralis	6.764	1.156	5.596	52.607	0	0	0	0.53	0	0.125	1.373	1.709	18.738	11.397
OD_311844-09	S. oralis	S. oralis	4.474	0.964	4.42	67.19	0	0	0	0.66	0	0.101	1.731	0.17	12.207	8.079
B_19836_11	S. oralis	S. oralis	3.938	0.667	4.252	68.407	0	0	0	0.253	0	0.071	1.213	0.248	12.304	8.642
RH_9883_08	S. oralis	S. oralis	1.889	0.347	1.82	81.419	0	0	0	0.089	0	0.121	1.205	0.331	8.608	4.167
RH_70047_11	S. oralis	S. oralis	3.106	0.665	3.353	74.679	0	0	0	0.268	0	0.085	1.346	0.209	7.887	8.397
RH_55407_11	S. oralis	S. oralis	2.307	0.379	2.436	79.63	0	0	0	0.283	0	0.181	1.404	0.384	7.836	5.155
RH_13585_10	S. oralis	S. oralis	2.502	0.576	2.565	76.716	0	0	0	0.047	0	0.306	1.259	0.222	9.856	5.946
Y_052157_08	S. oralis	S. oralis	2.487	0.393	2.455	79.351	0	0	0	0.11	0	0.199	0.844	0.078	9.314	4.764
osk_001	S. oralis	S. oralis	2.876	0.425	2.287	78.075	0	0	0	0.205	0	0.026	1.183	0.226	9.345	5.348
FDAARGOS_367	S. oralis	S. oralis	1.781	0.45	2.551	79.357	0	0	0	0.104	0	0.167	1.294	0.288	8.56	5.443
UMB0008	S. oralis	S. oralis	2.529	0.349	2.087	80.614	0	0	0	0.066	0	0.102	1.675	0.149	8.312	4.112
UMB0832	S. mitis	S. mitis	22.111	11.256	49.221	4.439	0	0	0	0.139	0	0.022	0.39	0.106	2.222	10.089
UMB0079b	S. mitis	S. mitis	22.024	10.783	50.086	5.569	0	0	0	0.15	0	0.037	0.645	0.123	2.744	7.834
BCA18	S. oralis	S. oralis	2.419	0.388	2.642	75.216	0	0	0	0.082	0	0.15	1.036	0.709	12.303	5.051
BCA21	S. oralis	S. oralis	1.844	0.413	2.057	80.696	0	0	0	0.026	0	0.148	1.341	0.355	8.371	4.744
BCC59	S. oralis	S. oralis	5.767	0.998	6.138	60.959	0	0	0	0.148	0	0.251	1.603	1.312	12.602	10.217
BCC50	S. oralis	S. oralis	4.912	0.893	5.928	63.724	0	0	0	0.156	0	0.368	1.596	1.127	12.158	9.133
BCC38	S. oralis	S. oralis	5.046	1.064	5.222	62.359	0	0	0	0.237	0	0.209	1.246	0.424	14.896	9.292
KLC05	S. oralis	S. oralis	3.873	0.979	5.261	66.217	0	0	0	0.229	0	0.19	1.578	0.738	12.419	8.512
BCC58	S. oralis	S. oralis	5.61	1.048	6.019	62.049	0	0	0	0.323	0	0.357	1.428	1.399	13.029	8.733
BCC52	S. oralis	S. oralis	0.271	0.025	0.1	95.982	0	0	0	0.015	0	0.01	0.065	0.005	0.206	3.317
BCC02	S. oralis	S. oralis	0.145	0.03	0.14	97.347	0	0	0	0.015	0	0.005	0.06	0	0.145	2.109
BCC26	S. oralis	S. oralis	1.331	0.23	1.628	88.422	0	0	0	0.04	0	0.153	0.465	0.087	3.461	4.178
BCC12	S. oralis	S. oralis	6.691	1.022	5.235	58.856	0	0	0	0.133	0	0.244	0.967	0.861	14.855	11.132
BCC10	S. oralis	S. oralis	5.2	1.043	5.673	58.033	0	0	0	0.079	0	0.148	1.442	1.174	16.045	11.158
BCC35	S. oralis	S. oralis	1.622	0.239	1.581	84.369	0	0	0	0.051	0	0.03	0.698	0.086	5.295	6.024
BCC63	S. oralis	S. oralis	3.294	0.31	2.253	78.914	0	0	0	0.072	0	0.165	1.046	0.212	8.082	5.647
BCC19	S. oralis	S. oralis	5.404	1.213	6.764	59.081	0	0	0	0.157	0	0.196	1.449	1.264	15.231	9.236
BCC11	S. oralis	S. oralis	3.048	0.431	2.217	77.661	0	0	0	0.119	0	0.124	1.615	0.259	8.631	5.889
BCA2	S. oralis	S. oralis	2.818	0.402	2.175	76.317	0	0	0	0.167	0	0.183	1.197	0.35	8.92	7.467
BCA1	S. oralis	S. oralis	2.85	0.408	2.255	78.634	0	0	0	0.067	0	0.098	1.381	0.398	8.329	5.576
BCC05	S. mitis	S. mitis	18.591	8.512	51.778	7.631	0	0	0	0.078	0	0.134	0.768	0.258	2.558	9.685
BCA17	S. oralis	S. oralis	2.339	0.379	2.136	78.344	0	0	0	0.509	0	0.093	1.294	0.327	9.21	5.364
NU43	S. oralis	S. oralis	2.303	0.459	2.639	78.205	0	0	0	0.547	0	0.118	0.919	0.149	10.215	4.441
NU39	S. oralis	S. oralis	5.856	1.06	5.689	62.079	0	0	0	0.155	0	0.172	1.348	1.077	13.016	9.54
ATCC 9811	S. oralis	S. oralis	6.691	1.022	5.235	58.856	0	0	0	0.133	0	0.244	0.967	0.861	14.855	11.132
NCTC11427	S. oralis	S. oralis	5.2	1.043	5.673	58.033	0	0	0	0.079	0	0.148	1.442	1.174	16.045	11.158
ATCC 15912	S. parasanguinis	S. parasanguinis	0.02	0	0.015	0.015	0	0	0	99.125	0	0	0.035	0.015	0.09	0.682
F0405	S. parasanguinis	S. parasanguinis	0.468	0.056	0.355	0.446	0	0	0	80.406	0	0.129	0.734	0.53	7.8	9.07
ATCC 903	S. parasanguinis	S. parasanguinis	0.153	0.085	0.159	0.642	0	0	0	74.965	0	0.204	1.944	0.398	11.396	10.048
SK236	S. parasanguinis	S. parasanguinis	0.215	0.022	0.431	0.488	0	0	0	81.074	0	0.238	0.869	0.59	7.628	8.44
F0449	S. parasanguinis	S. parasanguinis	0.081	0.005	0.135	0.135	0	0	0	91.096	0	0.016	0.27	0.162	3.431	4.665
FW213	S. parasanguinis	S. parasanguinis	0.035	0	0.025	0.015	0	0	0	98.677	0	0.01	0.015	0.025	0.116	1.08
CC87K	S. parasanguinis	S. parasanguinis	0.377	0.034	0.589	0.606	0	0	0	75.841	0	0.211	1.379	0.538	9.598	10.823
C1A	S. parasanguinis	S. parasanguinis	0.288	0.08	0.339	0.668	0	0	0	76.844	0	0.074	0.91	0.426	9.037	11.329
MGH413	S. parasanguinis	S. parasanguinis	0.355	0.068	0.154	0.412	0	0	0	78.383	0	0.154	0.91	0.418	8.823	10.318
VT517	S. parasanguinis	S. parasanguinis	0.035	0	0.015	0.045	0	0	0	98.57	0	0	0.025	0.01	0.191	1.106
139.rep2_SPAR	S. parasanguinis	S. parasanguinis	0.396	0.058	0.297	0.431	0	0	0	76.84	0	0.256	0.944	0.39	10.194	10.188
1287_SPAR	S. parasanguinis	S. parasanguinis	0.593	0.073	0.52	1.069	0	0	0	74.99	0	0.101	1.006	0.475	7.931	13.237
139.rep1_SPAR	S. parasanguinis	S. parasanguinis	0.302	0.081	0.296	0.529	0	0	0	77.371	0	0.244	0.885	0.448	10.388	9.45
344_SPAR	S. parasanguinis	S. parasanguinis	0.256	0.021	0.412	0.235	0	0	0	86.284	0	0.032	0.701	0.187	3.843	8.024
392_SPAR	S. parasanguinis	S. parasanguinis	0.628	0.109	0.397	0.974	0	0	0	76.762	0	0.247	0.881	0.293	8.099	11.604
451_SPAR	S. parasanguinis	S. parasanguinis	0.207	0.005	0.318	0.207	0	0	0	88.715	0	0.026	0.541	0.159	3.796	6.021
540.rep1_SPAR	S. parasanguinis	S. parasanguinis	1.683	0.058	0.526	1.04	0	0	0	72.208	0	0.087	0.812	0.327	11.007	12.247
318_SPAR	S. parasanguinis	S. parasanguinis	0.191	0.063	0.289	0.671	0	0	0	78.219	0	0.162	0.776	0.417	8.364	10.844
349_SPAR	S. parasanguinis	S. parasanguinis	0.191	0.061	0.202	0.467	0	0	0	77.896	0	0.191	1.554	0.484	8.798	0
512_SPAR	S. parasanguinis	S. parasanguinis	0.299	0.034	0.547	0.564	0	0	0	78.841	0	0.063	1.602	0.265	7.296	10.484
65_SPAR	S. parasanguinis	S. parasanguinis	0.517	0.122	0.319	0.395	0	0	0	79.392	0	0.069	0.977	0.331	9.215	8.657
766_SPAR	S. parasanguinis	S. parasanguinis	1.543	0.042	0.407	0.348	0	0	0	87.408	0	0.026	0.385	0.246	4.256	5.333
886_SPAR	S. parasanguinis	S. parasanguinis	0.318	0.081	0.347	0.672	0	0	0	70.879	0	0.057	0.869	0.371	14.632	11.767
889_SPAR	S. parasanguinis	S. parasanguinis	0.074	0.01	0.27	0.291	0	0	0	88.362	0	0.058	0.816	0.116	4.193	5.805
540.rep2_SPAR	S. parasanguinis	S. parasanguinis	1.552	0.064	0.478	0.927	0	0	0	72.435	0	0.064	0.618	0.245	10.928	12.685
DD19	S. parasanguinis	S. parasanguinis	0.414	0.143	0.27	0.396	0	0	0	83.335	0	0.023	0.822	0.207	5.838	8.548
POW10	S. parasanguinis	S. parasanguinis	0.464	0.117	0.364	0.694	0	0	0	78.991	0	0.061	1.019	0.229	6.862	11.193
BVME8	S. parasanguinis	S. parasanguinis	0.136	0.032	0.12	0.103	0	0	0	91.864	0	0.016	0.454	0.103	2.5	4.666
UMB0216	S. parasanguinis	S. parasanguinis	0.084	0.042	0.221	0.406	0	0	0	87.163	0	0.142	0.595	0.21	4.05	7.082
AM33-3BH	S. parasanguinis	S. parasanguinis	0.127	0.023	0.225	0.41	0	0	0	78.861	0	0.219	0.479	0.306	10.419	8.929
AM25-15	S. parasanguinis	S. parasanguinis	0.171	0.051	0.199	0.468	0	0	0	79.584	0	0.177	1.182	0.331	9.325	8.508
AF30-12BH	S. parasanguinis	S. parasanguinis	0.19	0.033	0.251	0.347	0	0	0	81.494	0	0.039	0.638	0.335	7.844	8.824
A1	S. parasanguinis	S. parasanguinis	0.253	0.011	0.53	0.806	0	0	0	75.468	0	0.203	1.106	0.276	8.623	12.72
NU87	S. parasanguinis	S. parasanguinis	0.396	0.091	0.482	0.988	0	0	0	76.493	0	0.235	1.131	0.517	8.888	10.773
bf_0095	S. parasanguinis	S. parasanguinis	0.214	0.029	0.458	0.371	0	0	0	78.679	0	0.191	0.719	0.353	9.021	9.961
NCTC12854	S. parasanguinis	S. parasanguinis	0.02	0	0.005	0.02	0	0	0	99.013	0	0.005	0.01	0.03	0.111	0.784
ATCC 700779	Streptococcus. sp	Streptococcus. sp	3.921	1.077	5.097	11.863	0	0	0	2.774	0	0.147	1.133	1.133	50.63	22.22
SK1076	Streptococcus. sp	Streptococcus. sp	4.311	0.983	6.349	12.043	0	0	0	3.57	0	0.163	1.731	0.605	44.366	25.874
SPAR10	Streptococcus. sp	Streptococcus. sp	3.262	0.92	5.53	9.619	0	0	0	2.174	0	0.173	2.441	0.453	52.701	22.721
UC921A	Streptococcus. sp	Streptococcus. sp	3.899	1.098	6.466	11.741	0	0	0	2.006	0	0.198	1.354	0.694	50.12	22.419
UC6950A	Streptococcus. sp	Streptococcus. sp	4.389	1.015	4.77	3.397	0	0	0	2.278	0	0.248	0.288	0.224	73.619	9.766
DD18	Streptococcus. sp	Streptococcus. sp	4.084	0.916	5.397	4.043	0	0	0	1.878	0	0.058	0.659	0.297	73.802	8.862
NCTC13771	Streptococcus. sp	Streptococcus. sp	4.267	0.978	5.127	11.817	0	0	0	3.465	0	0.14	1.338	1.176	48.531	23.156
ATCC 51100	S. cristatus	S. cristatus	1.571	0.106	0.927	2.599	0	0	0	0.549	0	7.891	10.744	64.097	1.677	9.835
AS 1.3089	S. cristatus	S. cristatus	0.025	0	0.01	0.015	0	0	0	0.01	0	0.045	0.025	98.321	0.07	1.477
CC5A	S. cristatus	S. cristatus	0.634	0.177	1.02	2.106	0	0	0	0.361	0	7.262	11.012	66.245	1.311	9.867
CR3	S. cristatus	S. cristatus	1.622	0.111	0.987	2.557	0	0	0	0.635	0	7.367	10.466	64.438	1.581	10.231
1014_SOLI	S. cristatus	S. cristatus	0.82	0	0.94	2.539	0	0	0	0.569	0	7.451	11.117	64.923	1.473	10.164
142_SOLI	S. cristatus	S. cristatus	1.474	0.126	0.948	2.647	0	0	0	0.519	0	7.349	10.069	65.24	1.353	10.268
1015_SOLI	S. cristatus	S. cristatus	0.835	0.144	1.123	2.482	0	0	0	0.739	0	7.933	10.896	64.394	1.688	9.76
550_SOLI	S. sanguinis	S. sanguinis	0.636	0.022	0.357	0.971	0	0	0	0.195	0	75.717	12.585	2.239	0.553	6.719
771_SOLI	S. gordonii	S. gordonii	0.127	0.015	0.172	0.778	0	0	0	0.035	0	0.788	94.288	0.401	0.289	3.102
787_SOLI	S. gordonii	S. gordonii	0.261	0.025	0.143	0.918	0	0	0	0.508	0	1.385	93.784	0.487	0.4	2.083
DD08	S. cristatus	S. cristatus	0.769	0.098	0.703	2.729	0	0	0	0.401	0	8.9	11.32	63.399	1.591	10.084
DOBICBV2	S. cristatus	S. cristatus	0.603	0.212	0.963	2.329	0	0	0	0.443	0	8.135	11.381	65.629	1.235	9.064
JPIIBBV4	S. cristatus	S. cristatus	0.785	0.124	0.968	2.102	0	0	0	1.848	0	7.371	10.177	65.747	1.157	9.716
LRIIBV4	S. cristatus	S. cristatus	0.828	0.153	0.975	5.961	0	0	0	0.248	0	7.12	10.267	60.817	1.703	11.923
A55	S. cristatus	S. cristatus	1.348	0.078	0.692	2.927	0	0	0	0.449	0	7.003	9.864	63.73	1.263	12.64
BCA15	S. cristatus	S. cristatus	0.487	0.111	0.758	2.739	0	0	0	0.452	0	7.884	11.082	65.277	1.663	9.542
A53	S. cristatus	S. cristatus	1.431	0.097	0.818	2.754	0	0	0	0.497	0	7.522	9.694	62.976	1.079	13.127
A52	S. cristatus	S. cristatus	0.616	0.123	0.751	2.184	0	0	0	0.328	0	6.552	9.763	68.201	1.256	10.221
BCC41	S. cristatus	S. cristatus	0.609	0.078	0.875	2.075	0	0	0	0.47	0	7.175	10.289	67.521	1.611	9.293
BCC13	S. cristatus	S. cristatus	0.7	0.107	0.843	2.37	0	0	0	0.245	0	7.379	9.468	64.089	1.963	12.832
BCC51	S. cristatus	S. cristatus	0.813	0.149	0.974	2.631	0	0	0	0.472	0	7.511	9.436	64.214	1.495	12.301
BCA4	S. cristatus	S. cristatus	0.667	0.083	0.768	2.687	0	0	0	0.291	0	8.4	10.992	66.456	1.525	8.126
BCA6	S. cristatus	S. cristatus	1.548	0.118	1.193	2.47	0	0	0	0.49	0	7.66	9.764	66.053	1.743	8.954
A56	S. cristatus	S. cristatus	1.415	0.122	0.612	2.684	0	0	0	0.441	0	7.022	9.596	63.592	1.158	13.353
A54	S. cristatus	S. cristatus	1.302	0.115	0.742	2.72	0	0	0	0.493	0	7.601	10.139	62.111	1.217	13.554
NCTC12479	S. cristatus	S. cristatus	1.48	0.117	0.937	2.465	0	0	0	0.53	0	7.396	10.287	65.522	1.445	9.815
NCTC13807	S. cristatus	S. cristatus	0.025	0	0.035	0.045	0	0	0	0.035	0	0.02	0.141	98.233	0.106	1.357
SK36	S. sanguinis	S. sanguinis	0	0	0.06	0.005	0	0	0	0	0	98.955	0.171	0.025	0.01	0.771
VMC66	S. sanguinis	S. sanguinis	0.043	0.01	0.107	0.62	0	0	0	0.059	0	80.148	12.804	2.012	0.318	3.874
SK353	S. sanguinis	S. sanguinis	0.129	0.021	0.172	0.602	0	0	0	0.032	0	80.556	11.569	2	0.225	4.69
SK405	S. sanguinis	S. sanguinis	0.082	0.016	0.259	1.341	0	0	0	0.104	0	76.794	13.747	2.799	0.237	4.615
SK678	S. sanguinis	S. sanguinis	0.099	0.016	0.237	0.785	0	0	0	0.055	0	78.829	12.634	2.572	0.243	4.525
SK72	S. sanguinis	S. sanguinis	0.049	0.022	0.077	0.481	0	0	0	0.099	0	81.663	10.776	1.977	0.166	4.685
SK115	S. sanguinis	S. sanguinis	0.089	0.011	0.145	0.869	0	0	0	0.218	0	77.652	12.432	2.349	0.246	5.983
SK150	S. sanguinis	S. sanguinis	0.078	0.039	0.1	0.581	0	0	0	0.665	0	77.097	13.562	2.511	0.195	5.167
SK160	S. sanguinis	S. sanguinis	0.237	0.011	0.121	0.909	0	0	0	0.088	0	77.422	13.576	2.618	0.308	4.707
SK1	S. sanguinis	S. sanguinis	0.148	0.032	0.274	0.565	0	0	0	0.076	0	77.706	13.684	2.818	0.159	4.532
SK1057	S. sanguinis	S. sanguinis	0.101	0.045	0.09	0.825	0	0	0	0.067	0	76.628	13.563	2.794	0.316	5.565
SK330	S. sanguinis	S. sanguinis	0.117	0.028	0.196	1.15	0	0	0	0.061	0	75.562	13.355	3.014	0.286	6.225
SK408	S. sanguinis	S. sanguinis	1.638	0.022	0.431	1.261	0	0	0	0.215	0	74.75	12.358	2.949	0.298	6.071
SK1058	S. sanguinis	S. sanguinis	0.213	0.033	0.325	0.887	0	0	0	0.078	0	76.816	13.469	2.818	0.286	5.07
SK1087	S. sanguinis	S. sanguinis	0.228	0	0.234	0.88	0	0	0	0.061	0	77.279	13.203	2.687	0.2	5.224
SK1059	S. sanguinis	S. sanguinis	0.176	0.022	0.073	0.733	0	0	0	0.073	0	76.491	13.521	3.12	0.289	5.496
SK49	S. sanguinis	S. sanguinis	0.861	0.028	0.416	1.103	0	0	0	0.225	0	73.86	14.73	2.228	0.675	5.87
SK1056	S. sanguinis	S. sanguinis	0.138	0.011	0.094	0.778	0	0	0	0.161	0	75.466	12.486	3.04	0.244	7.577
SK355	S. sanguinis	S. sanguinis	0.228	0.045	0.154	0.725	0	0	0	0.314	0	72.771	14.611	4.274	0.571	6.302
SK340	S. sanguinis	S. sanguinis	0.124	0.039	0.113	0.735	0	0	0	0.084	0	77.309	13.787	2.858	0.271	4.675
ATCC 29667	S. sanguinis	S. sanguinis	0.136	0.022	0.039	0.913	0	0	0	0.102	0	75.979	13.69	3.229	0.306	5.579
CC94A	S. sanguinis	S. sanguinis	1.381	0.032	0.378	1.057	0	0	0	0.137	0	72.608	14.701	2.494	0.312	6.895
216_SSAN	S. sanguinis	S. sanguinis	0.071	0.033	0.137	1.321	0	0	0	0.093	0	76.85	13.279	2.759	0.253	5.199
711_SSAN	S. sanguinis	S. sanguinis	0.204	0.005	0.132	1.025	0	0	0	0.11	0	77.821	12.658	2.939	0.402	4.699
2908	S. sanguinis	S. sanguinis	0.12	0.011	0.097	0.746	0	0	0	0.177	0	74.731	14.565	3.816	0.373	5.36
MB451	S. sanguinis	S. sanguinis	1.568	0.065	0.416	1.245	0	0	0	0.23	0	73.476	14.114	2.655	0.279	5.946
FSS4	S. sanguinis	S. sanguinis	0.066	0.06	0.237	0.867	0	0	0	0.082	0	76.054	14.644	2.807	0.232	4.946
FSS9	S. sanguinis	S. sanguinis	0.073	0.005	0.078	0.665	0	0	0	0.022	0	79.225	12.8	2.436	0.248	4.443
PJM8	S. sanguinis	S. sanguinis	0.078	0.061	0.352	1.292	0	0	0	0.1	0	75.982	12.901	3.515	0.352	5.362
NCTC 7863	S. sanguinis	S. sanguinis	0.131	0.027	0.263	0.494	0	0	0	0.049	0	76.147	13.971	2.86	0.197	5.857
OH953	S. sanguinis	S. sanguinis	0.094	0.005	0.217	1.139	0	0	0	0.044	0	75.805	13.546	2.189	0.307	6.647
BCC24	S. sanguinis	S. sanguinis	0.122	0.027	0.122	0.434	0	0	0	0.139	0	77.631	13.817	2.811	0.272	4.62
BCC28	S. sanguinis	S. sanguinis	0.084	0.089	0.078	0.778	0	0	0	0.061	0	77.485	13.157	2.745	0.235	5.284
BCC25	S. sanguinis	S. sanguinis	0.054	0.021	0.186	0.433	0	0	0	0.131	0	78.069	13.242	3.067	0.17	4.621
KLC08	S. sanguinis	S. sanguinis	0.115	0.032	0.147	0.701	0	0	0	0.071	0	77.187	12.937	2.931	0.202	5.671
BCC20	S. sanguinis	S. sanguinis	0.28	0.027	0.203	1.111	0	0	0	0.06	0	78.087	12.389	2.701	0.308	4.83
BCC18	S. sanguinis	S. sanguinis	0.05	0	0.212	1.01	0	0	0	0.039	0	76.613	13.184	2.652	0.178	6.058
BCC16	S. sanguinis	S. sanguinis	1.068	0.044	0.236	0.657	0	0	0	0.146	0	76.155	11.888	2.293	0.674	6.835
BCC61	S. sanguinis	S. sanguinis	0.182	0.027	0.104	0.938	0	0	0	0.132	0	77.011	13.527	2.765	0.242	5.066
BCC64	S. sanguinis	S. sanguinis	0.15	0.033	0.172	0.73	0	0	0	0.055	0	77.028	13.149	3.082	0.312	5.284
BCC39	S. sanguinis	S. sanguinis	1.223	0.017	0.343	0.977	0	0	0	0.108	0	71.539	13.915	3.824	0.485	7.563
BCC46	S. sanguinis	S. sanguinis	0.086	0.032	0.206	0.634	0	0	0	0.037	0	81.313	11.734	1.735	0.222	3.996
BCC37	S. sanguinis	S. sanguinis	0.067	0.056	0.067	0.778	0	0	0	0.067	0	77.15	13.272	2.716	0.201	5.622
BCC53	S. sanguinis	S. sanguinis	0.045	0	0.096	0.744	0	0	0	0.614	0	75.508	13.493	2.763	0.312	6.419
BCC31	S. sanguinis	S. sanguinis	0.133	0.039	0.133	1.094	0	0	0	0.1	0	73.558	14.786	3.416	0.435	6.301
BCC14	S. sanguinis	S. sanguinis	0.953	0.039	0.258	0.695	0	0	0	0.162	0	76.046	12.276	2.339	0.634	6.592
BCC23	S. sanguinis	S. sanguinis	0.031	0.005	0.19	0.633	0	0	0	0.068	0	87.912	6.191	1.008	0.258	3.7
BCC04	S. sanguinis	S. sanguinis	0.817	0.05	0.268	0.996	0	0	0	0.083	0	74.059	13.625	2.742	1.349	6.006
BCC03	S. sanguinis	S. sanguinis	0.084	0.016	0.118	0.645	0	0	0	0.067	0	77.083	13.68	2.4	0.198	5.702
BCC54	S. sanguinis	S. sanguinis	0.091	0.022	0.153	0.73	0	0	0	0.541	0	75.058	13.637	2.783	0.336	6.644
BCA9	S. sanguinis	S. sanguinis	0.312	0.016	0.167	0.92	0	0	0	0.211	0	73.258	16.254	2.314	0.396	6.147
BCA13	S. sanguinis	S. sanguinis	0.088	0.022	0.072	0.765	0	0	0	0.105	0	77.969	13.016	3.004	0.243	4.712
BCA3	S. sanguinis	S. sanguinis	0.248	0.005	0.154	0.975	0	0	0	0.11	0	77.484	13.137	2.866	0.237	4.779
KLC04	S. sanguinis	S. sanguinis	0.096	0.034	0.221	0.698	0	0	0	0.056	0	71.572	15.675	3.286	0.51	7.849
KLC03	S. sanguinis	S. sanguinis	0.151	0.045	0.123	0.967	0	0	0	0.101	0	76.296	13.941	2.638	0.393	5.339
KLC10	S. sanguinis	S. sanguinis	0.061	0	0.177	0.694	0	0	0	0.122	0	77.869	13.786	2.231	0.349	4.708
NCTC11085	S. sanguinis	S. sanguinis	0.176	0.034	0.107	0.824	0	0	0	0.107	0	76.547	13.334	2.864	0.312	5.689
NCTC11086	S. sanguinis	S. sanguinis	0.055	0.016	0.328	0.656	0	0	0	0.133	0	78.416	12.41	2.353	0.35	5.278
NCTC 10904	S. sanguinis	S. sanguinis	0.218	0.046	0.189	0.713	0	0	0	0.172	0	72.692	14.712	4.269	0.443	6.542
ATCC 700780	Streptococcus. sp	Streptococcus. sp	5.478	1.135	7.074	10.749	0	0	0	3.771	0	0.296	1.774	0.734	39.762	29.22
ATCC 700641	Streptococcus. sp	Streptococcus. sp	0.317	0.083	0.712	0.512	0	0	0	8.588	0	0.15	0.757	0.551	67.529	20.796
G1	Streptococcus. sp	Streptococcus. sp	0.382	0.069	0.302	0.451	0	0	0	1.853	0	0.058	0.584	0.302	68.159	27.835
A13	Streptococcus. sp	Streptococcus. sp	0.015	0	0.02	0.01	0	0	0	0.095	0	0	0.02	0.02	97.572	2.245
NU89	Streptococcus. sp	Streptococcus. sp	0.27	0.048	0.357	0.411	0	0	0	6.179	0	0.048	0.454	0.292	75.139	16.797
NCTC13166	Streptococcus. sp	Streptococcus. sp	0.37	0.094	0.836	0.503	0	0	0	8.548	0	0.094	0.902	0.653	67.473	20.523
HKU4	Streptococcus. sp	Streptococcus. sp	0.717	0.149	1.039	2.385	0	0	0	0.755	0	11.561	13.647	46.328	1.675	21.739
Challis substr. CH1	S. gordonii	S. gordonii	0.015	0	0.01	0.065	0	0	0	0.015	0	0.03	98.937	0.055	0.005	0.866
G9B	S. gordonii	S. gordonii	0.057	0.026	0.073	0.789	0	0	0	0.277	0	1.924	92.941	0.533	0.397	2.98
UB10712	S. gordonii	S. gordonii	0.091	0.02	0.147	0.747	0	0	0	0.066	0	1.464	94.326	0.401	0.264	2.47
I141	S. gordonii	S. gordonii	0.654	0.01	0.239	1.013	0	0	0	0.088	0	1.605	91.8	0.581	0.514	3.491
1116_SGOR = IE35	S. gordonii	S. gordonii	0	0.005	0	0.005	0	0	0	0.01	0	0.035	99.301	0.035	0.01	0.598
KCOM 1506 (= ChDC B679)	S. gordonii	S. gordonii	0.025	0	0	0.005	0	0	0	0	0	0.025	98.481	0.03	0.005	1.428
ATCC 10558	S. gordonii	S. gordonii	0.15	0.025	0.218	1.017	0	0	0	0.124	0	2.175	92.877	0.446	0.42	2.543
CCUG 33482	S. gordonii	S. gordonii	0.155	0.041	0.145	1.172	0	0	0	0.16	0	2.122	92.907	0.477	0.461	2.355
FSS8	S. gordonii	S. gordonii	0.278	0.015	0.118	0.552	0	0	0	0.056	0	1.413	95.102	0.381	0.299	1.78
PV40	S. gordonii	S. gordonii	0.111	0.035	0.193	0.671	0	0	0	0.05	0	0.839	94.761	0.422	0.193	2.718
Blackburn	S. gordonii	S. gordonii	0.108	0.01	0.097	0.84	0	0	0	0.154	0	1.737	94.009	0.453	0.288	2.299
Channon	S. gordonii	S. gordonii	0.206	0.047	0.254	0.836	0	0	0	0.381	0	2.106	92.548	0.349	0.433	2.836
M5	S. gordonii	S. gordonii	0.077	0.01	0.421	0.811	0	0	0	0.359	0	1.638	94.072	0.39	0.241	1.977
M99	S. gordonii	S. gordonii	0.2	0	0.2	0.477	0	0	0	0.102	0	0.944	95.237	0.364	0.395	2.078
MW10	S. gordonii	S. gordonii	0.066	0.035	0.111	0.594	0	0	0	0.05	0	0.65	95.364	0.467	0.162	2.495
MB666	S. gordonii	S. gordonii	0.956	0.01	0.226	1.156	0	0	0	0.567	0	1.587	90.109	0.567	0.394	4.421
PK488	S. gordonii	S. gordonii	0.164	0.025	0.108	0.783	0	0	0	1.298	0	1.705	92.354	0.396	0.37	2.792
SK120	S. gordonii	S. gordonii	0.098	0.051	0.254	1.216	0	0	0	0.072	0	2.224	91.751	0.649	0.795	2.884
SK12	S. gordonii	S. gordonii	0.128	0.01	0.195	0.477	0	0	0	0.087	0	0.811	95.855	0.292	0.123	2.018
SK184	S. gordonii	S. gordonii	0.093	0.031	0.218	0.531	0	0	0	0.38	0	1.598	93.465	0.494	0.286	2.899
FSS3	S. gordonii	S. gordonii	0.096	0.015	0.081	0.912	0	0	0	0.336	0	1.106	93.516	0.468	0.163	3.302
FSS2	S. gordonii	S. gordonii	0.106	0.02	0.152	0.62	0	0	0	0.035	0	0.687	94.961	0.412	0.183	2.819
FDAARGOS_257	S. gordonii	S. gordonii	0.005	0	0.01	0.05	0	0	0	0.01	0	0.02	98.903	0.02	0.04	0.94
FDAARGOS_371	S. gordonii	S. gordonii	0.005	0	0.015	0.045	0	0	0	0.015	0	0.035	99.397	0.02	0.02	0.447
AM27-4	S. gordonii	S. gordonii	0.401	0.032	0.192	0.588	0	0	0	0.909	0	2.332	90.979	0.54	0.759	3.263
BCA10	S. gordonii	S. gordonii	0.088	0	0.337	0.622	0	0	0	0.363	0	1.469	93.043	0.301	0.524	3.249
BCA7	S. gordonii	S. gordonii	0.122	0.025	0.153	0.45	0	0	0	0.03	0	1.089	96.056	0.301	0.255	1.513
A8	S. gordonii	S. gordonii	0.03	0.005	0.224	0.698	0	0	0	0.066	0	1.29	93.418	0.311	1.142	2.811
A7	S. gordonii	S. gordonii	0.097	0.005	0.128	0.441	0	0	0	0.035	0	0.996	96.039	0.421	0.082	1.751
A9	S. gordonii	S. gordonii	0.082	0.01	0.103	0.494	0	0	0	0.056	0	1.02	95.867	0.556	0.149	1.659
A11	S. gordonii	S. gordonii	0.531	0	0.065	0.308	0	0	0	0.065	0	0.101	95.776	0.035	0.834	2.281
KLC06	S. gordonii	S. gordonii	0.015	0.025	0.189	0.297	0	0	0	0.107	0	1.065	93.269	0.271	0.189	4.568
BCC32	S. gordonii	S. gordonii	0.066	0.01	0.239	0.382	0	0	0	0.025	0	0.974	96.549	0.199	0.168	1.383
BCC09	S. gordonii	S. gordonii	0.041	0.005	0.098	0.419	0	0	0	0.625	0	1.303	94.997	0.279	0.17	2.058
BCC27	S. gordonii	S. gordonii	0.107	0.01	0.184	0.486	0	0	0	0.138	0	1.429	95.091	0.317	0.435	1.798
BCA22	S. gordonii	S. gordonii	0.139	0.03	0.134	0.835	0	0	0	0.036	0	2.078	93.247	0.495	0.557	2.445
BCA14	S. gordonii	S. gordonii	0.076	0.025	0.282	0.671	0	0	0	0.328	0	1.405	93.931	0.307	0.461	2.508
A10	S. gordonii	S. gordonii	0.071	0.01	0.137	0.483	0	0	0	0.05	0	1.059	96.215	0.478	0.168	1.324
BCC62	S. gordonii	S. gordonii	0.078	0.02	0.188	0.349	0	0	0	0.188	0	1.519	93.037	0.579	0.882	3.154
BCC29	S. gordonii	S. gordonii	0.056	0	0.199	0.511	0	0	0	0.066	0	1.586	95.165	0.69	0.214	1.509
BCC57	S. gordonii	S. gordonii	0.025	0.005	0.06	0.055	0	0	0	0.005	0	0.111	97.876	0.02	0.035	1.803
NCTC7865	S. gordonii	S. gordonii	0.145	0.036	0.207	1.186	0	0	0	0.113	0	1.952	92.971	0.486	0.424	2.475
NCTC3165	S. gordonii	S. gordonii	0.17	0.036	0.242	1.128	0	0	0	0.829	0	1.432	91.96	0.695	0.613	2.891
NCTC7868	S. gordonii	S. gordonii	0.005	0	0.02	0.02	0	0	0	0.01	0	0.045	98.852	0.07	0.015	0.961
IS7493	S. pseudopneumoniae	S. pseudopneumoniae	2.477	92.587	0.433	0.08	0	0	0	0	0	0.005	0.03	0	0.025	4.36
ATCC BAA-960	S. pseudopneumoniae	S. pseudopneumoniae	24.105	57.5	10.178	1.002	0	0	0	0.373	0	0.005	0.061	0.076	0.398	6.298
SK674	S. pseudopneumoniae	S. pseudopneumoniae	24.761	58.868	9.437	1.015	0	0	0	0.454	0	0.015	0.071	0.091	0.397	4.887
22725	S. pseudopneumoniae	S. pseudopneumoniae	24.077	60.386	8.387	1.045	0	0	0	0.363	0	0.005	0.035	0.025	0.322	5.349
1321	S. pseudopneumoniae	S. pseudopneumoniae	24.948	57.051	9.938	0.959	0	0	0	0.372	0	0.005	0.066	0.086	0.443	6.127
5247	S. pseudopneumoniae	S. pseudopneumoniae	28.937	51.931	11.937	1.029	0	0	0	0.02	0	0.025	0.061	0.01	0.599	5.446
1172_SPSE	Streptococcus. sp	Streptococcus. sp	6.07	1.529	7.525	4.18	0	0	0	1.511	0	0.057	0.538	0.274	66.462	11.849
1213_SPSE	S. mitis	S. mitis	17.949	7.57	50.302	9.879	0	0	0	0.044	0	0.066	0.388	0.444	2.802	10.551
126_SPSE	S. oralis	S. oralis	0.702	0.2	1.119	89.69	0	0	0	0.036	0	0.058	0.601	0.232	4.006	3.352
1271.rep1_SPSE	S. mitis	S. mitis	17.779	7.622	49.378	9.876	0	0	0	0.188	0	0.125	0.536	0.285	3.383	10.823
1271.rep2_SPSE	S. mitis	S. mitis	17.447	7.721	49.679	9.737	0	0	0	0.221	0	0.09	0.488	0.306	3.559	10.747
144_SPSE	S. mitis	S. mitis	20.653	8.317	44.003	6.393	0	0	0	0.648	0	0.085	1.661	0.289	6.923	11.023
1272_SPSE	S. mitis	S. mitis	18.313	7.89	49.267	9.768	0	0	0	0.201	0	0.106	0.592	0.268	3.498	10.092
163_SPSE	S. mitis	S. mitis	29.613	16.013	36.095	3.763	0	0	0	0.631	0	0.011	0.193	0.077	1.97	11.629
277_SPSE	S. mitis	S. mitis	17.532	6.95	49.507	9.449	0	0	0	0.148	0	0.091	0.614	0.398	3.165	12.142
315_SPSE	S. mitis	S. mitis	18.395	9.294	55.758	4.308	0	0	0	0.096	0	0.01	0.344	0.064	2.764	8.961
205_SPSE	S. mitis	S. mitis	18.24	7.808	50.415	9.337	0	0	0	0.17	0	0.054	0.588	0.34	3.387	9.656
289_SPSE	S. mitis	S. mitis	17.05	7.473	50.751	9.468	0	0	0	0.148	0	0.079	0.548	0.479	3.211	10.787
330_SPSE	S. mitis	S. mitis	26.836	13.54	41.72	4.513	0	0	0	0.048	0	0.01	0.254	0.178	2.557	10.338
342_SPSE	Streptococcus. sp	Streptococcus. sp	2.35	0.559	5.312	4.148	0	0	0	1.283	0	0.108	0.776	0.148	77.095	8.216
380_SPSE	S. mitis	S. mitis	16.648	7.253	50.743	9.566	0	0	0	0.159	0	0.045	0.603	0.41	3.39	11.178
434_SPSE	Streptococcus. sp	Streptococcus. sp	2.919	0.637	3.636	2.902	0	0	0	2.207	0	0.056	0.859	0.142	76.544	10.094
469_SPSE	Streptococcus. sp	Streptococcus. sp	3.059	0.933	4.239	3.809	0	0	0	1.741	0	0.085	0.819	0.401	73.063	11.846
74_SPSE	Streptococcus. sp	Streptococcus. sp	3.628	1.059	5.849	10.53	0	0	0	2.596	0	0.225	1.175	0.69	52.104	22.14
843_SPSE	S. oralis	S. oralis	4.719	0.694	3.947	45.549	0	0	0	0.294	0	0.077	0.999	0.527	33.079	10.11
888_SPSE	S. mitis	S. mitis	17.74	7.049	58.335	5.479	0	0	0	0.112	0	0.021	0.387	0.145	2.699	8.028
75_SPSE	S. mitis	S. mitis	22.619	9.849	45.734	5.938	0	0	0	0.252	0	0.016	0.419	0.15	4.658	10.36
294_SPSE	S. mitis	S. mitis	19.493	8.973	54.361	4.555	0	0	0	0.234	0	0.069	0.229	0.16	2.96	8.962
445_SPSE	S. mitis	S. mitis	15.746	7.025	59.881	4.641	0	0	0	0.21	0	0.147	0.509	0.057	2.793	8.988
338-14	S. pseudopneumoniae	S. pseudopneumoniae	24.288	59.804	8.596	0.878	0	0	0	0.439	0	0.005	0.045	0.076	0.301	5.562
61-14	S. pseudopneumoniae	S. pseudopneumoniae	23.597	59.318	8.227	1.037	0	0	0	0.311	0	0.02	0.035	0.081	0.332	7.035
276-03	S. pseudopneumoniae	S. pseudopneumoniae	25.641	56.823	10.101	1.076	0	0	0	0.377	0	0.005	0.066	0.061	0.494	5.351
CCUG 62647	S. pseudopneumoniae	S. pseudopneumoniae	24.164	59.482	9.461	1.01	0	0	0	0.435	0	0.015	0.092	0.087	0.374	4.876
CCUG 63747	S. pseudopneumoniae	S. pseudopneumoniae	25.181	56.355	10.594	0.907	0	0	0	0.389	0	0.005	0.071	0.097	0.348	6.048
CCUG 49455	S. pseudopneumoniae	S. pseudopneumoniae	23.655	58.117	10.155	1.09	0	0	0	0.286	0	0	0.03	0.035	0.338	6.289
5305	S. pseudopneumoniae	S. pseudopneumoniae	29.323	51.058	11.38	1.092	0	0	0	0.01	0	0.01	0.071	0.02	0.571	6.46
CipR71	S. pseudopneumoniae	S. pseudopneumoniae	23.926	59.795	9.188	1.085	0	0	0	0.373	0	0.005	0.066	0.092	0.455	5.011
NTPn 138	S. pseudopneumoniae	S. pseudopneumoniae	27.386	53.656	10.357	1.004	0	0	0	0.353	0	0.005	0.046	0.117	0.568	6.503
Spain939	S. pseudopneumoniae	S. pseudopneumoniae	40.647	40.434	10.836	1.309	0	0	0	0.036	0	0.005	0.041	0.01	0.714	5.963
EL2652N1	S. pseudopneumoniae	S. pseudopneumoniae	30.349	51.677	10.769	1.392	0	0	0	0.03	0	0.02	0.097	0.01	0.436	5.215
Spain9880	S. pseudopneumoniae	S. pseudopneumoniae	27.277	54.024	11.162	1.185	0	0	0	0.025	0	0	0.066	0.02	0.525	5.71
Spain2270	S. pseudopneumoniae	S. pseudopneumoniae	28.067	53.198	11.246	1.163	0	0	0	0.031	0	0.005	0.051	0.02	0.594	5.62
BHN913	S. pseudopneumoniae	S. pseudopneumoniae	23.917	58.47	9.334	0.784	0	0	0	0.399	0	0.005	0.097	0.061	0.435	6.494
BHN916	S. pseudopneumoniae	S. pseudopneumoniae	23.105	62.25	7.819	1	0	0	0	0.02	0	0.005	0.035	0.01	0.318	5.433
BHN914	S. pseudopneumoniae	S. pseudopneumoniae	37.335	43.452	11.622	1.228	0	0	0	0.015	0	0.005	0.057	0.057	0.611	5.614
BHN915	S. pseudopneumoniae	S. pseudopneumoniae	23.966	60.609	8.154	1.079	0	0	0	0.383	0	0.01	0.056	0.061	0.393	5.284
BHN919	S. pseudopneumoniae	S. pseudopneumoniae	24.055	58.573	9.543	1.021	0	0	0	0.362	0	0.005	0.066	0.045	0.367	5.958
BHN890	S. pseudopneumoniae	S. pseudopneumoniae	22.876	61.118	8.184	1.021	0	0	0	0.349	0	0.01	0.052	0.031	0.323	6.033
BHN892	S. pseudopneumoniae	S. pseudopneumoniae	24.106	59.763	8.467	1.162	0	0	0	0.43	0	0	0.04	0.035	0.481	5.511
BHN886	S. pseudopneumoniae	S. pseudopneumoniae	24.004	60.23	8.773	1.042	0	0	0	0.282	0	0.005	0.041	0.092	0.4	5.126
BHN885	S. pseudopneumoniae	S. pseudopneumoniae	25.9	56.733	9.333	0.949	0	0	0	0.35	0	0.01	0.056	0.005	0.438	6.222
BHN880	S. pseudopneumoniae	S. pseudopneumoniae	27.48	54.186	10.784	1.04	0	0	0	0.03	0	0	0.041	0.02	0.507	5.907
BHN871	S. pseudopneumoniae	S. pseudopneumoniae	27.694	53.715	10.21	1.152	0	0	0	0.015	0	0.01	0.056	0.051	0.346	6.747
BHN868	S. pseudopneumoniae	S. pseudopneumoniae	14.946	73.975	4.567	0.418	0	0	0	0.005	0	0.01	0.035	0.015	0.3	5.724
BHN918	S. pseudopneumoniae	S. pseudopneumoniae	25.651	58.294	8.892	1.058	0	0	0	0.308	0	0.015	0.03	0.056	0.421	5.27
BHN920	S. pseudopneumoniae	S. pseudopneumoniae	24.966	58.854	8.685	1.142	0	0	0	0.378	0	0.01	0.025	0.046	0.45	5.438
BHN922	S. pseudopneumoniae	S. pseudopneumoniae	26.36	57.498	8.713	1.076	0	0	0	0.02	0	0.03	0.03	0.01	0.271	5.986
BHN912	S. pseudopneumoniae	S. pseudopneumoniae	24.422	59.931	8.739	0.885	0	0	0	0.046	0	0	0.036	0.025	0.324	5.589
BHN893	S. pseudopneumoniae	S. pseudopneumoniae	23.982	60.392	8.632	1.052	0	0	0	0.275	0	0	0.061	0.045	0.383	5.174
BHN891	S. pseudopneumoniae	S. pseudopneumoniae	24.288	59.585	7.952	1.161	0	0	0	0.358	0	0.005	0.04	0.046	0.516	6.044
BHN881	S. pseudopneumoniae	S. pseudopneumoniae	26.345	55.226	10.764	0.84	0	0	0	0.025	0	0	0.086	0.076	0.504	6.13
BHN877	S. pseudopneumoniae	S. pseudopneumoniae	24.554	56.805	9.987	1.022	0	0	0	0.03	0	0	0.04	0.025	0.495	7.038
BHN879	S. pseudopneumoniae	S. pseudopneumoniae	25.995	57.045	9.877	0.99	0	0	0	0.005	0	0.01	0.051	0.02	0.41	5.593
Clinical isolates			0	0	0	0	0	0	0	0	0	0	0	0	0	0
S1	S. pneumoniae	S. pneumoniae	89.222	0.425	0.967	0.361	0	0	0	0.005	0	0.122	0.058	0.023	0.075	8.738
S2	S. pneumoniae	S. pneumoniae	89.14	0.545	0.915	0.297	0	0	0	0.024	0	0.052	0.04	0.012	0.104	8.867
S3	S. pneumoniae	S. pneumoniae	95.322	0.334	0.356	0.115	0	0	0	0.211	0	0.04	0.055	0.17	0.059	3.333
S4	S. pneumoniae	S. pneumoniae	92.332	0.593	0.68	0.2	0	0	0	0.471	0	0.061	0.095	0.348	0.488	4.727
S5	S. pneumoniae	S. pneumoniae	92.418	0.432	0.691	0.296	0	0	0	0.296	0	0.018	0.061	0.104	0.179	5.501
S6	S. pneumoniae	S. pneumoniae	93.612	0.736	1.043	0.236	0	0	0	0.3	0	0.044	0.073	0.261	0.115	3.576
S7	S. pneumoniae	S. pneumoniae	91.47	0.619	0.768	0.336	0	0	0	0.336	0	0.094	0.067	0.363	0.175	0
S8	S. pneumoniae	S. pneumoniae	93.918	0.36	0.414	0.127	0	0	0	0.237	0	0.036	0.095	0.332	0.068	4.408
S9	S. mitis	S. mitis	20.409	10.016	47.564	3.41	0	0	0	0.103	0	0.127	0.715	0.043	1.807	15.798
S10	S. mitis	S. mitis	17.066	14.672	54.47	3.096	0	0	0	0.073	0	0.005	0.269	0.147	3.112	7.085
S11	S. mitis	S. mitis	10.942	8.9	64.663	3.831	0	0	0	0.102	0	0.677	0.256	0.056	4.997	5.57
S12	S. mitis	S. mitis	15.157	15.123	56.928	2.771	0	0	0	0.1	0	0	0.314	0.157	3.096	6.35
S13	S. mitis	S. mitis	20.626	18.405	44.489	2.621	0	0	0	0.107	0	0.026	2.808	0.08	2.996	0
S14	S. mitis	S. mitis	15.211	8.112	60.825	3.792	0	0	0	0.131	0	0.05	0.375	0.111	3.204	8.183
S15	S. mitis	S. mitis	13.844	6.23	65.778	3.785	0	0	0	0.148	0	0.029	1.2	0.48	2.122	6.379
S16	S. mitis	S. mitis	13.276	9.689	65.659	4.186	0	0	0	0.129	0	0.081	0.187	0.091	1.934	4.763
S17	S. mitis	S. mitis	13.938	9.803	63.43	4.583	0	0	0	0.165	0	0.094	0.307	0.212	1.7	5.764
S18	S. mitis	S. mitis	15.194	9.154	61.399	4.774	0	0	0	0.073	0	0.029	0.555	0.387	1.939	6.49
S19	S. mitis	S. mitis	13.071	21.072	54.799	3.402	0	0	0	0.043	0	0.02	0.211	0.035	2.43	4.912
S20	S. mitis	S. mitis	26.664	27.416	34.637	2.747	0	0	0	0.087	0	0	0.3	0.356	1.488	6.301
S21	S. mitis	S. mitis	18.603	18.908	49.112	3.907	0	0	0	0.052	0	0	0.209	0.253	1.87	7.081
S22	S. mitis	S. mitis	17.471	8.102	53.646	4.997	0	0	0	0.146	0	0.036	0.624	0.146	2.48	12.346
S23	S. mitis	S. mitis	23.002	12.395	47.868	3.117	0	0	0	0.601	0	0.033	0.434	0.1	2.014	10.431
S24	S. mitis	S. mitis	19.06	13.67	55.07	3.145	0	0	0	0.641	0	0.014	0.232	0.046	1.632	6.484
S25	S. mitis	S. mitis	13.364	4.802	61.49	3.384	0	0	0	0.158	0	0.225	0.266	0.097	8.421	9.018
S26	S. oralis	S. oralis	2.067	0.283	1.854	81.189	0	0	0	0.206	0	0.153	0.919	0.194	8.765	4.365
S27	S. oralis	S. oralis	2.577	0.889	2.597	78.217	0	0	0	0.089	0	0.079	1.378	0.289	7.933	5.945
S28	S. oralis	S. oralis	2.187	0.46	1.86	81.916	0	0	0	0.12	0	0.133	1.193	0.206	8.148	3.774
S29	S. oralis	S. oralis	4.575	0.994	4.442	69.96	0	0	0	0.198	0	0.265	1.724	0.397	1.694	14.516
S30	S. oralis	S. oralis	3.048	1.075	3.46	68.298	0	0	0	0.215	0	0.179	1.326	0.376	9.736	12.282
S31	S. oralis	S. oralis	5.454	0.811	4.424	67.895	0	0	0	0.15	0	0.091	2.119	0.086	8.416	10.549
Type strains
Sp	S. pneumoniae	S. pneumoniae	90.508	0.828	1.228	0.321	0	0	0	0.005	0	0.024	0.03	0.011	0.099	6.941
Sm	S. mitis	S. mitis	15.143	7.08	52.568	4.113	0	0	0	0.224	0	0.182	0.388	0.1	2.367	17.83
So	S. oralis	S. oralis	2.204	0.538	2.422	74.127	0	0	0	0.076	0	0.21	1.232	0.248	7.85	11.088
Spp	S. pseudopneumoniae	S. pseudopneumoniae	21.132	56.045	9.026	1.078	0	0	0	0.496	0	0.141	0.141	0.141	0.454	11.339

## Sheet: Supplementary Table S3
Strain name	MLSA	Species identification based on Kraken2	Abundance of taxon based on number of reads by Kraken2-Bracken analysis(%)
			S. pneumoniae	S. pseudopneumoniae	S. mitis	S. oralis	S. peroris	S. infantis	S. australis	S. parasanguinis	S. sinensis	S. sanguinis	S. gordonii	S. cristatus	Streptococcus. Sp	Others
Reference genomes
TIGR4; ATCC BAA-334	S. pneumoniae	S. pneumoniae	96.8037	0.24123	0.281435	0.0904614	0	0	0	0	0	0	0.00502563	0	0.0452307	2.53292
R6	S. pneumoniae	S. pneumoniae	80.72	2.38	12.26	3.16	0.05	0.34	0.07	0.21	0	0.19	0.15	0.12	0.36	0
D39	S. pneumoniae	S. pneumoniae	80.27	2.37	12.6	3.29	0.06	0.31	0.05	0.23	0	0.14	0.13	0.15	0.4	3.10862e-15
70585	S. pneumoniae	S. pneumoniae	82.27	2.14	11.24	3.06	0.07	0.24	0.05	0.18	0.03	0.14	0.13	0.12	0.33	3.05311e-15
JJA	S. pneumoniae	S. pneumoniae	81.42	2.58	11.72	3.06	0.04	0.25	0	0.21	0.29	0.17	0.11	0.14	0.0452307	0
P1031	S. pneumoniae	S. pneumoniae	80.5	2.38	12.36	3.14	0.08	0.23	0.04	0.27	0	0.23	0.18	0.17	0.41	0.01
Taiwan19F-14	S. pneumoniae	S. pneumoniae	81.18	2.4	11.57	3.28	0.06	0.29	0.04	0.18	0.03	0.19	0.16	0.17	0.44	0.01
Hungary19A-6	S. pneumoniae	S. pneumoniae	81.91	2.37	11.43	3.01	0.05	0.22	0.04	0.17	0	0.14	0.14	0.17	0.35	2.77556e-15
G54	S. pneumoniae	S. pneumoniae	79.61	2.73	12.52	3.42	0.05	0.3	0.07	0.3	0	0.2	0.15	0.15	0.5	0
CGSP14	S. pneumoniae	S. pneumoniae	81.16	2.37	11.74	3.27	0.06	0.28	0.05	0.26	0	0.12	0.19	0.15	0.35	1.9984e-15
ATCC 700669	S. pneumoniae	S. pneumoniae	81.16	2.36	11.57	3.3	0.06	0.3	0.09	0.23	0	0.25	0.17	0.17	0.35	0
AP200	S. pneumoniae	S. pneumoniae	81.98	2.14	11.28	3.2	0.04	0.23	0.07	0.2	0	0.25	0.08	0.14	0.4	0
670-6B	S. pneumoniae	S. pneumoniae	81.73	2.31	11.38	2.98	0.05	0.28	0.05	0.33	0	0.17	0.15	0.19	0.37	0.01
A45	S. pneumoniae	S. pneumoniae	81.86	2.25	11.24	3.33	0.04	0.24	0.06	0.16	0	0.15	0.13	0.21	0.33	0
TCH8431/19A	S. pneumoniae	S. pneumoniae	79.98	2.61	12.6	3.25	0	0.3	0.04	0.2	0.42	0.27	0.17	0.16	0.0402131	0
INV200	S. pneumoniae	S. pneumoniae	80.4	2.51	12.33	3.35	0.05	0.2	0.05	0.27	0	0.17	0.09	0.14	0.44	0
OXC141	S. pneumoniae	S. pneumoniae	81.2	2.27	11.75	3.31	0.07	0.31	0.05	0.25	0	0.25	0.07	0.15	0.33	0
INV104	S. pneumoniae	S. pneumoniae	82.34	2.27	10.99	3	0.05	0.26	0.05	0.19	0.03	0.22	0.1	0.16	0.34	0
SNP034156	S. pneumoniae	S. pneumoniae	81.13	2.45	11.88	3.12	0.04	0.29	0.04	0.26	0	0.17	0.09	0.16	0.39	0
SNP034183	S. pneumoniae	S. pneumoniae	80.49	2.21	12.55	3.27	0.06	0.28	0.04	0.18	0	0.16	0.11	0.17	0.47	0.01
SNP994038	S. pneumoniae	S. pneumoniae	80.86	2.54	11.73	3.35	0.05	0.31	0.06	0.26	0	0.14	0.13	0.19	0.39	0
SNP994039	S. pneumoniae	S. pneumoniae	80.78	2.37	12.23	3.07	0.06	0.36	0	0.19	0	0.22	0.1	0.16	0.46	0
SPN032672	S. pneumoniae	S. pneumoniae	82.17	2.12	11.49	2.91	0.04	0.2	0.04	0.2	0	0.19	0.13	0.19	0.33	0
SPN033038	S. pneumoniae	S. pneumoniae	82.26	2.09	11.26	2.96	0.04	0.26	0.05	0.23	0	0.2	0.13	0.11	0.41	0
ST556	S. pneumoniae	S. pneumoniae	80.67	2.31	12.1	3.21	0.05	0.3	0.06	0.26	0	0.22	0.17	0.21	0.44	0
gamPNI0373	S. pneumoniae	S. pneumoniae	80.87	2.66	12.07	3.15	0.03	0.23	0.05	0.21	0.04	0.15	0.13	0.13	0.27	0.01
NT_110_58	S. pneumoniae	S. pneumoniae	81.71	2.59	11.23	2.99	0.06	0.27	0.04	0.17	0.04	0.21	0.14	0.16	0.4	0
A66	S. pneumoniae	S. pneumoniae	80.88	2.22	12.35	3.15	0.09	0.23	0.04	0.22	0	0.14	0.12	0.17	0.39	5.9952e-15
NCTC7465	S. pneumoniae	S. pneumoniae	81.84	2.39	11.37	3.04	0.07	0.27	0.05	0.23	0	0.14	0.13	0.15	0.32	0
SP49	S. pneumoniae	S. pneumoniae	82.69	0.2	11.06	2.89	0	0.2	0.08	0.21	0.37	0	0.1	0.15		2.05
SP61	S. pneumoniae	S. pneumoniae	80.76	2.62	12.23	3.1	0.04	0.25	0.05	0.17	0	0.18	0.16	0.12	0.3	0.02
SP64	S. pneumoniae	S. pneumoniae	80.83	2.4	12.09	3.16	0.05	0.28	0.06	0.27	0	0.15	0.15	0.13	0.44	0
SWU02	S. pneumoniae	S. pneumoniae	80.79	0.18	3.26	0.24	0	12.2	0.17	0.04	0.43	0	0.28	0.09		2.32
KK0981	S. pneumoniae	S. pneumoniae	81.45	2.16	11.67	3.05	0.06	0.36	0.04	0.26	0	0.23	0.11	0.19	0.41	0.01
19F	S. pneumoniae	S. pneumoniae	80.72	2.28	12.35	3.16	0.06	0.24	0.05	0.18	0	0.24	0.13	0.14	0.45	0
11A	S. pneumoniae	S. pneumoniae	80.04	2.7	12.41	3.41	0.04	0.31	0.06	0.2	0	0.14	0.15	0.16	0.39	0
Xen35	S. pneumoniae	S. pneumoniae	81.54	2.57	11.2	3.19	0.06	0.28	0	0.18	0	0.2	0.11	0.18	0.48	0.01
335	S. pneumoniae	S. pneumoniae	81.16	2.36	11.57	3.3	0.06	0.3	0.09	0.23	0	0.25	0.17	0.17	0.35	0
D39V	S. pneumoniae	S. pneumoniae	80.3	2.5	12.49	3.23	0.05	0.29	0.1	0.18	0	0.17	0.13	0.15	0.41	2.498e-15
M23734	S. pneumoniae	S. pneumoniae	81.25	2.34	11.97	3.11	0.03	0.24	0.04	0.16	0	0.17	0.15	0.16	0.36	0.02
M16808	S. pneumoniae	S. pneumoniae	81.04	2.46	11.88	3.08	0.06	0.26	0.05	0.25	0.03	0.17	0.1	0.19	0.43	0
M26365	S. pneumoniae	S. pneumoniae	81.42	2.32	11.65	3.06	0.07	0.27	0.05	0.26	0	0.19	0.13	0.18	0.39	0.01
M26368	S. pneumoniae	S. pneumoniae	81.28	2.27	11.89	3.2	0.05	0.29	0	0.2	0	0.13	0.11	0.18	0.4	0
SPN XDR SMC1710-32	S. pneumoniae	S. pneumoniae	79.61	2.77	12.8	3.21	0.05	0.36	0.06	0.23	0.03	0.17	0.15	0.18	0.38	0
MDRSPN001	S. pneumoniae	S. pneumoniae	80.42	2.34	12.04	3.64	0.06	0.36	0	0.25	0	0.18	0.17	0.13	0.4	0.01
ATCC 49619	S. pneumoniae	S. pneumoniae	81.2	2.3	12.1	2.94	0.06	0.3	0.04	0.16	0	0.17	0.15	0.11	0.48	0
HU-OH	S. pneumoniae	S. pneumoniae	80.27	2.27	12.46	3.42	0.06	0.34	0.05	0.26	0	0.18	0.17	0.2	0.33	0
NU83127	S. pneumoniae	S. pneumoniae	81.7	2.3	11.66	3	0.04	0.25	0.05	0.21	0.03	0.2	0.13	0.12	0.31	0
ASP0581	S. pneumoniae	S. pneumoniae	80.92	2.32	11.93	3.24	0.05	0.24	0.05	0.28	0.03	0.18	0.13	0.17	0.43	0.03
HKU1-14	S. pneumoniae	S. pneumoniae	80.36	2.67	12.07	3.29	0.05	0.31	0.06	0.3	0	0.19	0.12	0.18	0.4	0
EF3030	S. pneumoniae	S. pneumoniae	80.98	2.44	12.02	3.3	0.04	0.28	0.05	0.19	0	0.17	0.12	0.13	0.29	0
521	S. pneumoniae	S. pneumoniae	81.25	2.25	11.71	3.25	0.06	0.22	0.04	0.21	0.04	0.24	0.15	0.23	0.35	0
NCTC7466	S. pneumoniae	S. pneumoniae	80.98	2.29	12.06	3.32	0.04	0.29	0.07	0.19	0	0.16	0.12	0.13	0.37	0
NCTC13276	S. pneumoniae	S. pneumoniae	80.83	2.56	11.99	3.24	0.05	0.23	0	0.22	0	0.19	0.15	0.16	0.36	0.02
NCTC11902	S. pneumoniae	S. pneumoniae	79.55	2.73	12.83	3.43	0.05	0.31	0.04	0.25	0	0.14	0.1	0.14	0.45	0
4041STDY6836167	S. pneumoniae	S. pneumoniae	81.63	2.27	11.66	3.1	0	0.31	0.06	0.15	0	0.19	0.09	0.17	0.37	4.55191e-15
4041STDY6836169	S. pneumoniae	S. pneumoniae	81.27	2.51	11.72	3.11	0.04	0.3	0	0.19	0	0.21	0.13	0.17	0.34	0.01
4041STDY6836170	S. pneumoniae	S. pneumoniae	81.01	2.27	12.21	3.09	0.05	0.25	0.04	0.24	0	0.22	0.11	0.14	0.38	0
4041STDY6583227	S. pneumoniae	S. pneumoniae	80.83	2.71	11.42	3.38	0.06	0.27	0.05	0.25	0	0.24	0.13	0.17	0.49	8.88178e-16
4041STDY6836166	S. pneumoniae	S. pneumoniae	82.76	2.35	10.62	2.82	0.03	0.26	0.06	0.27	0.03	0.16	0.1	0.18	0.36	0
4496	S. pneumoniae	S. pneumoniae	80.89	2.22	11.94	3.35	0.04	0.26	0.1	0.25	0	0.22	0.14	0.19	0.39	0.01
947	S. pneumoniae	S. pneumoniae	80.56	2.42	12.31	3.14	0.05	0.28	0	0.3	0	0.18	0.17	0.18	0.41	0
180-2	S. pneumoniae	S. pneumoniae	81.22	2.11	12.02	3.3	0.07	0.28	0.05	0.22	0	0.13	0.14	0.11	0.33	0.02
180-15	S. pneumoniae	S. pneumoniae	81.18	2.04	12.16	3.24	0.08	0.23	0.04	0.21	0	0.16	0.14	0.12	0.4	0
4559	S. pneumoniae	S. pneumoniae	81.52	2.28	11.72	3.16	0.05	0.22	0	0.26	0	0.23	0.12	0.11	0.33	2.05391e-15
NCTC12977	S. pneumoniae	S. pneumoniae	81.01	2.27	12.21	3.09	0.05	0.25	0.04	0.24	0	0.22	0.11	0.14	0.38	0
2245STDY5699475	S. pneumoniae	S. pneumoniae	80.75	2.6	12.19	3.08	0	0.23	0.05	0.21	0	0.23	0.09	0.22	0.34	0.01
GPS_US_PATH396-sc-2296505	S. pneumoniae	S. pneumoniae	81.73	2.31	11.38	2.98	0.05	0.28	0.05	0.33	0	0.17	0.15	0.19	0.37	0.01
2245STDY6106635	S. pneumoniae	S. pneumoniae	82.35	2.14	11.17	3.08	0.04	0.2	0.04	0.21	0	0.19	0.16	0.13	0.3	0
2245STDY6178787	S. pneumoniae	S. pneumoniae	80.63	2.16	12.59	3.14	0.05	0.33	0	0.22	0	0.19	0.11	0.24	0.33	0.01
55896440-41bd-11e5-998e-3c4a9275d6c6	S. pneumoniae	S. pneumoniae	81.39	2.25	11.91	3.15	0	0.25	0.04	0.18	0	0.2	0.13	0.2	0.3	0
569492b0-41bd-11e5-998e-3c4a9275d6c6	S. pneumoniae	S. pneumoniae	81.3	2.56	11.67	3.15	0.11	0.28	0.05	0.23	0	0.17	0.07	0.16	0.24	0.01
b04a6400-1f66-11e7-b93e-3c4a9275d6c8	S. pneumoniae	S. pneumoniae	81.3	2.56	11.67	3.15	0.11	0.28	0.05	0.23	0	0.17	0.07	0.16	0.24	0.01
b04a6400-1f66-11e7-b93e-3c4a9275d6c8	S. pneumoniae	S. pneumoniae	81.3	2.56	11.67	3.15	0.11	0.28	0.05	0.23	0	0.17	0.07	0.16	0.24	0.01
B6	S. mitis	S. mitis	0.49	0.4	97.58	0.81	0	0.16	0.04	0.1	0	0.11	0.06	0.08	0.17	1.02696e-15
ATCC 6249	S. oralis	S. oralis	0.46	0.46	6.26	86.14	0.05	0.31	0	0.16	0	0.33	0.22	0.13	5.48	7.10543e-15
SK321	S. mitis	S. mitis	0.41	0.4	97.62	1.02	0	0.06	0.04	0.14	0	0.05	0.08	0.06	0.11	0.01
SK564	S. mitis	S. mitis	0.47	0.64	97.26	1.11	0.03	0.14	0	0.1	0	0.04	0.06	0.08	0.08	0
SK597	S. mitis	S. mitis	0.49	0.41	97.64	0.95	0	0.1	0	0.12	0	0.04	0.04	0.07	0.13	0.01
NCTC 12261	S. mitis	S. mitis	0.47	0.42	96.77	1.37	0	0.18	0.06	0.17	0	0.14	0.09	0.08	0.26	0
SK1073	S. mitis	S. mitis	0.49	0.53	96.83	1.31	0	0.13	0	0.16	0	0.13	0.14	0.09	0.2	0
SK1080	S. mitis	S. mitis	0.71	0.71	96.25	1.41	0.05	0.1	0	0.2	0	0.13	0.1	0.09	0.26	0
F0392	S. oralis	S. oralis	1.59	0.48	51.42	43.48	0.06	0.47	0.07	0.35	0	0.32	0.34	0.72	0.72	0
SK95	S. oralis	S. oralis	0.506	0.286	5.162	91.77	0.031	0.17	0	0.217	0.046	0.502	0.221	0.58	0.509	0
SK569	S. mitis	S. mitis	0.31	0.27	97.83	0.85	0	0.12	0	0.15	0	0.14	0.07	0.08	0.18	3.38618e-15
SK616	S. mitis	S. mitis	0.31	0.36	97.92	0.91	0	0.11	0	0.07	0	0.08	0.03	0.11	0.09	0.01
SK575	S. mitis	S. mitis	0.45	0.62	97.06	1.05	0	0.16	0.04	0.18	0	0.09	0.1	0.08	0.18	0
11/5	S. mitis	S. mitis	0.42	0.39	97.31	1.05	0	0.16	0	0.12	0	0.13	0.09	0.07	0.26	0
13/39	S. mitis	S. mitis	0.26	0.24	97.76	1.15	0	0.12	0	0.07	0	0.04	0.1	0.06	0.2	0
17/34	S. mitis	S. mitis	0.19	0.2	98.32	0.78	0	0.09	0	0.08	0	0.07	0.05	0.07	0.14	0.01
18/56	S. mitis	S. mitis	0.28	0.24	97.67	1.2	0	0.14	0	0.09	0	0.1	0.05	0.07	0.17	0
29/42	S. mitis	S. mitis	1.09	0.43	95.11	1.95	0.04	0.16	0.04	0.44	0.09	0.16	0.08	0.17	0.24	0
21/39	S. mitis	S. mitis	0.63	0.52	97.26	0.94	0	0.15	0	0.11	0	0.05	0.06	0.09	0.19	2.00118e-14
27/7	S. mitis	S. mitis	0.32	0.35	97.23	1.37	0	0.11	0	0.09	0	0.14	0.1	0.09	0.21	0
SK667	S. mitis	S. mitis	1.44	1.68	91.56	3.61	0.06	0.28	0.09	0.27	0	0.27	0.19	0.17	0.39	0
SK629	S. mitis	S. mitis	0.33	0.34	97.89	0.85	0	0.12	0	0.09	0	0.06	0.05	0.08	0.18	0.01
SK642	S. mitis	S. mitis	0.27	0.07	98.35	0.84	0.15	0.07	0	0.09	0	0.1	0	0.06	0.1	0
SK578	S. mitis	S. mitis	0.493	0.29	97.165	1.267	0	0.126	0	0.133	0	0.107	0.092	0.097	0.23	0
SK637	S. mitis	S. mitis	0.346	0.378	97.57	1.023	0.041	0.119	0.054	0.076	0	0.071	0.046	0.061	0.214	0.001
SK608	S. mitis	S. mitis	0.441	0.398	97.402	1.017	0	0.125	0.043	0.102	0	0.127	0.071	0.081	0.194	0
SK1126	S. mitis	S. mitis	0.457	0.315	96.783	1.486	0	0.132	0.046	0.21	0	0.087	0.082	0.087	0.316	0
SK137	S. mitis	S. mitis	0.415	0.299	97.557	1.134	0	0.13	0	0.117	0	0.106	0.066	0.056	0.119	0.001
SK271	S. mitis	S. mitis	0.644	0.499	96.594	1.265	0	0.158	0.039	0.144	0	0.194	0.128	0.097	0.238	0
OT25	S. mitis	S. mitis	0.532	0.452	96.922	1.193	0.036	0.11	0	0.128	0	0.122	0.102	0.107	0.296	8.27116e-15
SK137	S. mitis	S. mitis	0.442	0.338	97.317	1.141	0	0.094	0.074	0.097	0	0.112	0.097	0.061	0.228	0
SK145	S. mitis	S. mitis	0.323	0.289	97.729	1.012	0.041	0.088	0	0.163	0	0.086	0.051	0.051	0.166	0.001
1042_SPSE	S. mitis	S. mitis	0.358	0.414	97.468	1.136	0	0.13	0	0.122	0	0.071	0.066	0.086	0.148	0.001
1111_SMIT	S. mitis	S. mitis	0.345	0.404	97.419	1.117	0	0.131	0	0.112	0	0.107	0.077	0.107	0.181	7.88258e-15
1217_SPSE	S. mitis	S. mitis	0.482	0.35	97.271	1.2	0	0.135	0	0.133	0	0.086	0.056	0.056	0.23	0.001
168_SPSE	S. mitis	S. mitis	0.29	0.117	97.265	1.252	0.394	0.137	0.052	0.118	0	0.177	0.092	0.107	0.23	0
38_SPSE	S. mitis	S. mitis	0.502	0.323	96.855	1.252	0.031	0.151	0.069	0.189	0	0.188	0.102	0.091	0.247	7.41074e-15
850_SMIT	S. mitis	S. mitis	0.483	0.436	97.416	1.027	0.041	0.125	0	0.072	0	0.117	0.056	0.081	0.145	0.001
KCOM 1350 (= ChDC B183)	S. mitis	S. mitis	0.427	0.386	97.445	1.109	0	0.114	0	0.097	0	0.117	0.051	0.091	0.164	0
CMW7705B	S. mitis	S. mitis	0.415	0.299	97.557	1.134	0	0.13	0	0.117	0	0.106	0.066	0.056	0.119	0.001
SVGS_061	S. mitis	S. mitis	0.451	0.501	97.334	1.053	0.031	0.12	0	0.051	0	0.127	0.077	0.081	0.174	0
DD26	S. mitis	S. mitis	0.538	0.252	97.497	0.936	0	0.146	0	0.107	0	0.091	0.071	0.102	0.259	0.001
DD28	S. mitis	S. mitis	0.719	0.944	96.68	1.116	0	0.111	0	0.077	0	0.082	0.051	0.041	0.178	0.001
DD22	S. mitis	S. mitis	0.459	0.506	97.428	0.998	0	0.154	0	0.108	0	0.066	0.046	0.077	0.157	0.001
M3-4	S. mitis	S. mitis	0.375	0.466	96.89	1.702	0.052	0.127	0	0.062	0	0.046	0.041	0.087	0.151	0.001
10712	S. mitis	S. mitis	0.345	0.404	97.419	1.117	0	0.131	0	0.112	0	0.107	0.077	0.107	0.181	7.88258e-15
321A	S. mitis	S. mitis	0.254	0.358	97.599	1.221	0	0.057	0.042	0.097	0	0.142	0.097	0.061	0.073	0
CCUG 31611	S. mitis	S. mitis	0.407	0.397	97.209	1.009	0.031	0.174	0.039	0.113	0	0.128	0.108	0.102	0.284	0
CCUG 63687	S. mitis	S. mitis	0.441	0.353	97.283	1.204	0.031	0.099	0	0.138	0	0.112	0.092	0.061	0.186	1.85962e-15
CCUG 61082	S. mitis	S. mitis	0.284	0.287	98.057	0.936	0	0.041	0	0.071	0	0.071	0.041	0.081	0.13	0.001
RH_8961_10	S. mitis	S. mitis	0.451	0.396	97.034	1.299	0	0.116	0.045	0.097	0	0.132	0.107	0.092	0.23	0.001
RH_50275_09	S. mitis	S. mitis	0.296	0.313	97.461	1.211	0.052	0.104	0	0.128	0	0.112	0.112	0.097	0.115	0
RH_777_07	S. mitis	S. mitis	0.389	0.383	97.146	1.269	0	0.11	0.058	0.138	0	0.137	0.066	0.081	0.222	0.001
RH_50738_11	S. mitis	S. mitis	0.411	0.304	97.507	1.085	0	0.141	0	0.123	0	0.107	0.056	0.092	0.174	0
RH_12363_08	S. mitis	S. mitis	0.645	0.528	96.783	1.239	0	0.1	0.039	0.092	0	0.158	0.077	0.143	0.196	0
RH_43861_09	S. mitis	S. mitis	0.291	0.384	97.37	1.212	0	0.099	0.05	0.158	0	0.137	0.071	0.066	0.161	0.001
OD_317805_11	S. mitis	S. mitis	0.346	0.316	97.367	1.306	0	0.109	0.043	0.087	0.046	0.056	0.081	0.096	0.193	0
RH_17439_08	S. mitis	S. mitis	0.388	0.373	97.878	0.848	0.031	0.114	0	0.086	0	0.051	0.046	0.061	0.124	0
RH_17024_08	S. mitis	S. mitis	0.456	0.468	96.616	1.589	0	0.115	0.088	0.102	0	0.147	0.087	0.107	0.225	0
OD_310347_11	S. mitis	S. mitis	0.588	0.511	96.319	1.759	0	0.142	0	0.113	0	0.163	0.051	0.128	0.226	7.71605e-15
B_009152_10	S. mitis	S. mitis	0.361	0.233	97.725	1.129	0.036	0.114	0	0.097	0	0.066	0.051	0.041	0.147	0
B_5756_13	S. mitis	S. mitis	0.338	0.373	97.597	1.024	0	0.104	0	0.112	0	0.107	0.097	0.086	0.161	0.001
UMB0079	S. mitis	S. mitis	0.547	0.567	97.204	1.026	0	0.078	0	0.097	0	0.112	0.122	0.056	0.191	2.22045e-15
UMB1341	S. mitis	S. mitis	0.278	0.405	97.772	0.898	0	0.115	0	0.118	0	0.071	0.092	0.076	0.175	0
BCC15	S. mitis	S. mitis	0.373	0.312	97.288	1.318	0	0.147	0	0.154	0	0.097	0.082	0.071	0.159	0
BCA16	S. oralis	S. oralis	0.213	0.276	3.035	94.297	0	0.346	0	0.149	0	0.444	0.236	0.721	0.283	1.62093e-14
BCA12	S. mitis	S. mitis	0.355	0.334	97.038	1.481	0.031	0.147	0	0.128	0	0.112	0.092	0.112	0.171	0
KLC11	S. oralis	S. oralis	0.694	0.127	2.852	94.851	0.036	0.198	0.038	0.154	0	0.25	0.19	0.394	0.215	0.001
KLC07	S. oralis	S. oralis	0.106	0.159	2.198	95.959	0.409	0.11	0.039	0.16	0.001	0.335	0.144	0.38	0	9.76996e-15
KLC01	S. mitis	S. mitis	0.295	0.411	97.414	1.304	0	0.089	0	0.117	0	0.056	0.092	0.056	0.166	0
BCC65	S. mitis	S. mitis	0.515	0.425	97.254	1.168	0	0.126	0	0.128	0	0.086	0.077	0.041	0.18	1.16851e-14
BCC60	S. oralis	S. oralis	0.918	0.472	21.782	74.069	0.067	0.352	0.113	0.372	0	0.317	0.301	0.329	0.047	0.861
BCC55	S. mitis	S. mitis	0.339	0.239	97.557	1.306	0.031	0.073	0.043	0.087	0	0.061	0.056	0.061	0.148	0
BCC44	S. mitis	S. mitis	0.356	0.274	97.464	1.143	0.036	0.172	0.043	0.148	0	0.117	0.097	0.036	0.115	0
BCC40	S. oralis	S. oralis	0.205	0.13	0.267	95.384	0.296	2.615	0.194	0.073	0	0.042	0.501	0.235	0.058	1.04569e-14
BCC36	S. oralis	S. oralis	0.16	0.194	2.806	94.959	0.628	0.14	0.05	0.144	0.001	0.386	0.154	0.378	0	0
BCC07	S. mitis	S. mitis	0.22	0.333	98.091	0.939	0	0.078	0	0.092	0	0.046	0.041	0.051	0.111	0
BCC06	S. mitis	S. mitis	0.423	0.459	97.41	1.158	0	0.094	0	0.102	0	0.117	0.077	0.061	0.099	0
BCC30	S. mitis	S. mitis	0.33	0.336	97.283	1.407	0.036	0.162	0	0.066	0	0.086	0.092	0.051	0.151	1.91513e-15
BCC22	S. mitis	S. mitis	0.192	0.268	97.702	1.138	0	0.13	0	0.082	0	0.152	0.066	0.132	0.137	0.001
BCC08	S. mitis	S. mitis	0.315	0.283	97.579	1.165	0	0.114	0.037	0.076	0.046	0.096	0.076	0.066	0.193	0
BCA11	S. oralis	S. oralis	0.299	0.126	3.63	94.1	0.058	0.19	0.041	0.316	0	0.211	0.0222	0.505	0.281	0.2208
KLC12	S. mitis	S. mitis	0.047	0.548	96.923	1.347	0	0.116	0	0.092	0	0.409	0.087	0.102	0.127	0.202
BCC45	S. mitis	S. mitis	0.29	0.271	98.198	0.771	0	0.083	0	0.081	0	0.051	0.071	0.086	0.096	0.002
BCC33	S. oralis	S. oralis	0.082	0.407	2.031	96.371	0.149	0.197	0	0.107	0.002	0.246	0.112	0.296	0	9.27036e-15
BCC49	S. mitis	S. mitis	0.22	0.241	97.964	0.948	0	0.119	0	0.122	0	0.086	0.071	0.046	0.184	0
BCC17	S. mitis	S. mitis	0.329	0.252	98.246	0.726	0	0.083	0	0.086	0.051	0.042	0.086	0.046	0.095	0
ColumbLawn	S. mitis	S. mitis	0.387	0.192	97.643	1.228	0	0.078	0	0.112	0	0.056	0.102	0.092	0.109	0.001
1001175st1_H6	S. mitis	S. mitis	0.265	0.23	97.871	1.205	0	0.083	0	0.066	0	0.096	0.051	0.046	0.089	0
NCTC12261	S. mitis	S. mitis	0.409	0.369	96.853	1.318	0.036	0.172	0.044	0.158	0	0.122	0.107	0.102	0.307	0.003
4928STDY7071560	S. infantis	S. infantis	0.539	2.225	8.114	13.098	2.018	64.197	1.057	2.269	0	0.521	0.688	0.65	0.083	4.541
ATCC 35037	S. oralis	S. oralis	0.085	0.117	1.269	98.007	0.035	0.074	0	0.099	0	0.057	0.114	0.062	0.08	0.001
ATCC 49296	S. oralis	S. oralis	0.07	0.122	1.073	97.999	0.03	0.095	0.031	0.14	0	0.098	0.124	0.098	0.121	0
Uo5	S. oralis	S. oralis	0.186	0.107	1.311	97.486	0.03	0.166	0	0.172	0	0.124	0.099	0.083	0.236	0
SK610	S. oralis	S. oralis	0.065	0.058	1.098	98.243	0	0.127	0	0.057	0	0.092	0.093	0.051	0.115	0.001
SK100	S. oralis	S. oralis	0.06	0.116	1.088	98.185	0	0.084	0	0.098	0	0.087	0.072	0.092	0.115	0.003
SK10	S. oralis	S. oralis	0.085	0.086	1.086	97.945	0	0.128	0	0.125	0	0.176	0.141	0.098	0.13	1.7486e-15
SK1074	S. oralis	S. oralis	0.125	0.058	1.059	98.156	0	0.074	0	0.16	0	0.123	0.083	0.067	0.095	0
SK304	S. oralis	S. oralis	0.11	0.069	1.05	98.271	0	0.064	0	0.104	0	0.123	0.047	0.041	0.12	0.001
1366	S. oralis	S. oralis	0.135	0.08	1.413	97.487	0	0.091	0.052	0.234	0	0.129	0.104	0.139	0.135	0.001
CECT 7746	S. oralis	S. oralis	0.115	0.124	1.442	97.563	0.04	0.064	0.047	0.13	0	0.15	0.125	0.098	0.1	0.002
7747	S. oralis	S. oralis	0.151	0.21	1.616	97.278	0.03	0.14	0	0.068	0	0.145	0.084	0.109	0.171	0
2425	S. oralis	S. oralis	0.15	0.097	1.513	97.529	0	0.075	0.032	0.172	0	0.103	0.115	0.114	0.1	0
2426	S. oralis	S. oralis	0.09	0.107	1.279	97.739	0.03	0.08	0.047	0.151	0	0.124	0.119	0.108	0.125	0.001
SK141	S. oralis	S. oralis	0.251	0.129	1.447	97.249	0	0.155	0.052	0.135	0	0.144	0.099	0.093	0.246	0
SK143	S. oralis	S. oralis	0.186	0.117	1.248	97.692	0.03	0.101	0.057	0.067	0	0.067	0.187	0.082	0.166	0
COL85/1862	S. oralis	S. oralis	0.075	0.074	0.943	98.208	0	0.073	0.036	0.118	0	0.097	0.093	0.102	0.18	0.001
OP51	S. oralis	S. oralis	0.236	0.161	1.469	96.863	0.04	0.176	0.047	0.208	0	0.155	0.151	0.114	0.381	0
UC5873	S. oralis	S. oralis	0.125	0.096	1.356	97.684	0.03	0.074	0	0.171	0	0.123	0.104	0.087	0.15	4.38538e-15
1314_SORA	S. oralis	S. oralis	0.085	0.145	1.307	97.643	0	0.145	0.037	0.109	0	0.176	0.068	0.15	0.135	7.29972e-15
1212_SMIT	S. oralis	S. oralis	0.07	0.112	1.262	97.805	0	0.085	0	0.129	0	0.165	0.114	0.098	0.16	1.89848e-14
201_SPSE	S. oralis	S. oralis	0.13	0.129	1.48	97.462	0	0.161	0.047	0.136	0	0.088	0.057	0.114	0.196	0
206_SPSE	S. oralis	S. oralis	0.196	0.174	1.879	96.648	0	0.152	0.058	0.304	0	0.109	0.121	0.135	0.226	0
274_SPSE	S. oralis	S. oralis	0.175	0.102	1.463	97.445	0.03	0.112	0	0.12	0	0.134	0.083	0.129	0.205	0.002
727_SORA	S. oralis	S. oralis	0.12	0.065	1.515	97.406	0.05	0.097	0.032	0.11	0	0.186	0.115	0.14	0.165	0
734_SORA	S. oralis	S. oralis	0.125	0.149	1.191	97.771	0	0.138	0.037	0.099	0	0.124	0.062	0.093	0.211	0
918_SORA	S. oralis	S. oralis	0.12	0.123	1.208	97.754	0.035	0.096	0	0.156	0	0.144	0.14	0.108	0.115	0.001
900_SORA	S. infantis	S. infantis	0.589	0.392	7.709	8.103	1.095	58.805	0.517	2.256	0	0.343	0.481	0.541	19.169	0
89a	S. oralis	S. oralis	0.12	0.101	1.359	97.75	0	0.095	0	0.124	0	0.072	0.119	0.103	0.156	0.001
DD05	S. oralis	S. oralis	0.11	0.101	1.103	98.143	0	0.117	0	0.088	0	0.098	0.067	0.057	0.115	0.001
DD14	S. oralis	S. oralis	0.085	0.089	0.773	98.685	0	0.057	0	0.051	0	0.077	0.046	0.051	0.085	0.001
DD15	S. oralis	S. oralis	0.065	0.031	0.623	98.991	0	0	0	0.041	0	0.087	0.036	0.046	0.08	0
DD16	S. oralis	S. oralis	0.04	0.094	0.64	98.903	0	0.042	0	0.062	0	0.046	0.036	0.046	0.091	7.53564e-15
DD27	S. oralis	S. oralis	0.151	0.168	1.272	97.476	0	0.173	0.048	0.131	0	0.109	0.152	0.078	0.241	0.001
DD30	S. oralis	S. oralis	0.12	0.146	1.429	97.468	0	0.129	0.042	0.141	0	0.119	0.167	0.062	0.175	0.002
DD24	S. oralis	S. oralis	0.095	0.059	0.856	98.403	0	0.101	0	0.067	0	0.103	0.062	0.062	0.191	0.001
DD25	S. oralis	S. oralis	0.09	0.074	0.962	98.381	0	0.063	0	0.062	0	0.056	0.103	0.092	0.115	0.002
DD17	S. oralis	S. oralis	0.061	0.073	0.723	98.897	0	0.037	0	0.067	0	0.046	0	0.036	0.061	0
JPIIBV3	S. oralis	S. oralis	0.13	0.096	1.185	97.805	0	0.09	0.047	0.161	0	0.165	0.093	0.103	0.125	5.93969e-15
JPIBVI	S. oralis	S. oralis	0.191	0.164	1.369	97.572	0	0.106	0.042	0.124	0	0.133	0.103	0.062	0.135	0
DGIIBVI	S. oralis	S. oralis	0.105	0.1	0.85	98.385	0	0.089	0	0.118	0	0.072	0.067	0.092	0.12	0.002
CCUG 35754	S. oralis	S. oralis	0.13	0.059	1.058	97.993	0	0.085	0	0.115	0	0.165	0.151	0.103	0.141	5.10703e-15
CCUG 24891	S. oralis	S. oralis	0.125	0.096	1.152	97.968	0.04	0.106	0	0.114	0	0.077	0.104	0.088	0.13	0
CCUG 62648	S. oralis	S. oralis	0.105	0.133	1.098	98.071	0	0.106	0	0.119	0	0.057	0.104	0.072	0.135	3.55271e-15
SC15-3744	S. oralis	S. oralis	0.135	0.161	1.623	97.341	0	0.123	0.037	0.115	0	0.134	0.073	0.072	0.185	0.001
S.MIT/ORALIS-351	S. oralis	S. oralis	0.226	0.183	2.037	96.676	0	0.113	0.037	0.151	0	0.16	0.125	0.072	0.221	0
CCUG 13229	S. oralis	S. oralis	0.08	0.085	1.309	97.761	0	0.117	0	0.119	0	0.103	0.186	0.154	0.085	0.001
AZ_14	S. oralis	S. oralis	0.115	0.138	1.222	97.933	0	0.09	0.047	0.098	0	0.072	0.067	0.087	0.13	0.001
AZ_8	S. oralis	S. oralis	0.084	0.072	0.894	98.46	0.07	0.068	0	0.108	0	0.035	0.052	0.072	0.085	0
859	S. oralis	S. oralis	0.105	0.112	1.061	98.232	0	0.085	0	0.067	0	0.103	0.083	0.072	0.08	9.11771e-15
OD_338919_11	S. oralis	S. oralis	0.085	0.166	1.508	97.497	0	0.091	0.042	0.14	0	0.103	0.083	0.16	0.125	1.39611e-14
B_007274_11	S. oralis	S. oralis	0.15	0.09	0.965	98.182	0	0.09	0	0.103	0	0.128	0.093	0.108	0.09	0.001
RH_5486_10	S. oralis	S. oralis	0.07	0.1	1.287	98.009	0.03	0.09	0	0.046	0	0.082	0.067	0.072	0.145	0.002
OD_348934_12	S. oralis	S. oralis	0.17	0.138	1.229	97.783	0	0.079	0	0.114	0	0.103	0.124	0.134	0.125	0.001
RH_49702_11	S. oralis	S. oralis	0.17	0.138	1.289	97.777	0	0.095	0	0.135	0	0.087	0.13	0.082	0.095	0.002
OD_314165_09	S. oralis	S. oralis	0.075	0.105	0.975	98.358	0	0.11	0	0.087	0	0.066	0.072	0.056	0.095	0.001
OD_339823_10	S. oralis	S. oralis	0.211	0.129	1.392	97.389	0	0.123	0.042	0.161	0	0.191	0.089	0.109	0.166	0
RH_48720_11	S. oralis	S. oralis	0.1	0.111	1.144	97.913	0	0.132	0	0.135	0	0.123	0.104	0.103	0.135	0
Y_5914_11	S. oralis	S. oralis	0.241	0.086	1.227	97.719	0	0.091	0.047	0.083	0	0.175	0.047	0.155	0.13	0
OD_326128_08	S. oralis	S. oralis	0.13	0.073	1.029	98.231	0.04	0.057	0	0.087	0	0.087	0.113	0.066	0.085	0.002
B_003802_10	S. oralis	S. oralis	0.12	0.074	0.886	98.48	0	0.063	0	0.077	0	0.107	0.062	0.031	0.1	0
RH_8610_08	S. oralis	S. oralis	0.1	0.09	1.021	98.176	0	0.09	0.042	0.134	0	0.113	0.067	0.062	0.105	0
OD_311286_11	S. oralis	S. oralis	0.115	0.074	1.131	98.017	0	0.11	0.036	0.124	0	0.102	0.088	0.072	0.13	0.001
Y_11577_11	S. oralis	S. oralis	0.125	0.106	0.911	98.139	0	0.068	0.041	0.113	0	0.103	0.155	0.097	0.14	0.002
RH_57980_07	S. oralis	S. oralis	0.125	0.117	1.263	97.848	0	0.096	0.031	0.119	0	0.098	0.13	0.093	0.08	0
RH_50443_09	S. oralis	S. oralis	0.145	0.107	1.494	97.399	0.035	0.096	0.031	0.083	0.03	0.186	0.063	0.124	0.206	0.001
OD_336064_07	S. oralis	S. oralis	0.145	0.181	1.436	97.399	0	0.122	0.036	0.135	0	0.159	0.109	0.077	0.201	0
OD_332610_07	S. oralis	S. oralis	0.195	0.146	1.584	97.188	0	0.097	0.032	0.089	0	0.166	0.162	0.161	0.18	4.71845e-16
RH_34706_11	S. oralis	S. oralis	0.095	0.09	1.215	97.918	0	0.111	0	0.119	0	0.144	0.145	0.067	0.095	0.001
RH_1735_08	S. oralis	S. oralis	0.145	0.135	1.251	97.651	0.035	0.172	0.037	0.157	0	0.098	0.115	0.114	0.09	0
OD_321121_09	S. oralis	S. oralis	0.125	0.189	1.396	97.141	0	0.145	0.047	0.35	0	0.176	0.099	0.114	0.216	0.002
OD_311844-09	S. oralis	S. oralis	0.16	0.139	1.388	97.371	0	0.144	0	0.14	0	0.16	0.172	0.139	0.186	0.001
B_19836_11	S. oralis	S. oralis	0.13	0.085	1.019	98.066	0	0.127	0	0.083	0	0.149	0.088	0.113	0.14	2.85882e-15
RH_9883_08	S. oralis	S. oralis	0.135	0.058	1.197	97.879	0	0.1	0.067	0.093	0	0.144	0.088	0.128	0.11	0.001
RH_70047_11	S. oralis	S. oralis	0.13	0.151	1.233	97.63	0	0.145	0	0.104	0	0.15	0.156	0.145	0.156	8.71525e-15
RH_55407_11	S. oralis	S. oralis	0.105	0.08	1.358	97.733	0.03	0.128	0	0.109	0	0.15	0.062	0.103	0.14	0.002
RH_13585_10	S. oralis	S. oralis	0.085	0.101	1.085	98.137	0	0.053	0.047	0.088	0	0.134	0.103	0.067	0.1	1.28786e-14
Y_052157_08	S. oralis	S. oralis	0.167	0.14	1.273	97.58	0.146	0.107	0	0.157	0	0.03	0.084	0.197	0.12	0
osk_001	S. oralis	S. oralis	0.321	0.153	1.842	96.62	0	0.19	0	0.242	0	0.166	0.116	0.13	0.221	0
FDAARGOS_367	S. oralis	S. oralis	0.271	0.178	1.698	96.976	0	0.097	0.042	0.162	0	0.155	0.188	0.088	0.145	9.57567e-15
UMB0008	S. oralis	S. oralis	0.135	0.091	1.422	97.545	0	0.101	0.057	0.171	0	0.108	0.125	0.098	0.145	0.002
UMB0832	S. mitis	S. mitis	0.951	0.476	92.033	5.442	0	0.17	0	0.187	0	0.139	0.255	0.15	0.196	0.001
UMB0079b	S. mitis	S. mitis	0.457	0.52	97.568	0.931	0	0.1	0	0.103	0	0.067	0.088	0.046	0.12	1.24761e-14
BCA18	S. oralis	S. oralis	0.12	0.129	1.155	97.685	0.035	0.107	0	0.182	0	0.165	0.177	0.109	0.135	0.001
BCA21	S. oralis	S. oralis	0.12	0.112	1.156	97.687	0	0.133	0.037	0.151	0	0.144	0.156	0.15	0.155	0
BCC59	S. oralis	S. oralis	0.105	0.084	0.99	98.204	0	0.116	0.031	0.067	0	0.072	0.088	0.092	0.15	0.001
BCC50	S. oralis	S. oralis	0.251	0.157	1.708	97.027	0	0.124	0.042	0.141	0	0.119	0.162	0.093	0.176	0
BCC38	S. oralis	S. oralis	0.166	0.16	1.434	97.43	0.035	0.08	0.052	0.135	0	0.108	0.156	0.114	0.13	2.2482e-15
KLC05	S. oralis	S. oralis	0.15	0.123	1.297	97.269	0.03	0.122	0.031	0.083	0	0.263	0.363	0.088	0.181	0
BCC58	S. oralis	S. oralis	0.115	0.128	1.23	97.733	0	0.127	0.036	0.083	0	0.123	0.166	0.113	0.145	0.001
BCC52	S. oralis	S. oralis	0.226	0.168	1.878	96.666	0	0.092	0	0.215	0	0.171	0.168	0.13	0.286	0
BCC02	S. oralis	S. oralis	0.155	0.208	1.744	96.655	0.03	0.163	0.037	0.311	0	0.167	0.163	0.136	0.231	0
BCC26	S. oralis	S. oralis	0.186	0.115	1.703	96.924	0	0.098	0.037	0.158	0	0.172	0.105	0.307	0.196	0
BCC12	S. oralis	S. oralis	0.191	0.146	1.41	97.604	0	0.129	0	0.089	0	0.104	0.057	0.145	0.125	9.71445e-16
BCC10	S. oralis	S. oralis	0.095	0.111	1.116	98.062	0.05	0.053	0.036	0.088	0	0.108	0.062	0.108	0.11	0.001
BCC35	S. oralis	S. oralis	0.13	0.21	1.468	97.21	0	0.204	0	0.136	0	0.14	0.177	0.129	0.196	1.34892e-14
BCC63	S. oralis	S. oralis	0.11	0.16	1.325	97.641	0	0.08	0	0.177	0	0.088	0.161	0.098	0.161	0
BCC19	S. oralis	S. oralis	0.15	0.117	1.426	97.572	0.03	0.095	0	0.062	0	0.123	0.155	0.098	0.17	0.002
BCC11	S. oralis	S. oralis	0.155	0.204	1.51	97.337	0	0.139	0.037	0.146	0	0.103	0.141	0.078	0.15	1.10745e-14
BCA2	S. oralis	S. oralis	0.226	0.136	1.616	97.166	0	0.119	0.032	0.079	0	0.176	0.1	0.156	0.196	0
BCA1	S. oralis	S. oralis	0.341	0.152	1.803	96.71	0.05	0.086	0.042	0.162	0	0.181	0.183	0.109	0.18	0.001
BCC05	S. mitis	S. mitis	0.492	0.518	95.302	2.584	0.03	0.153	0.052	0.103	0	0.082	0.134	0.226	0.322	0.002
BCA17	S. oralis	S. oralis	0.17	0.118	1.547	97.197	0	0.134	0	0.177	0	0.212	0.161	0.103	0.181	3.46945e-15
NU43	S. oralis	S. oralis	0.06	0.073	0.704	98.735	0	0.062	0	0.056	0	0.092	0.066	0.081	0.07	0.001
NU39	S. oralis	S. oralis	0.216	0.107	1.714	97.318	0	0.091	0	0.135	0	0.052	0.068	0.155	0.145	0
ATCC 9811	S. oralis	S. oralis	0.14	0.074	0.999	98.118	0	0.074	0	0.103	0	0.087	0.098	0.067	0.241	0
NCTC11427	S. oralis	S. oralis	0.18	0.117	1.573	97.223	0.035	0.143	0.031	0.176	0	0.118	0.135	0.072	0.195	0.002
ATCC 15912	S. parasanguinis	S. parasanguinis	0.054	0	0.082	0.076	0	0	0.038	99.589	0	0	0.03	0.045	0.085	0.001
F0405	S. parasanguinis	S. parasanguinis	0.034	0	0.139	0.118	0	0	0.057	99.344	0	0.076	0.051	0.051	0.131	0
ATCC 903	S. parasanguinis	S. parasanguinis	0	0	0.124	0.145	0	0.047	0.059	99.286	0	0.091	0.112	0.041	0.095	1.28508e-14
SK236	S. parasanguinis	S. parasanguinis	0.044	0	0.102	0.097	0	0	0	99.56	0	0.061	0	0.056	0.081	0
F0449	S. parasanguinis	S. parasanguinis	0	0	0.066	0.076	0	0	0	99.749	0	0	0.035	0.038	0.035	0.001
FW213	S. parasanguinis	S. parasanguinis	0.098	0	0.387	0.113	0	0	0	99.139	0	0.046	0.056	0.056	0.105	5.25968e-15
CC87K	S. parasanguinis	S. parasanguinis	0.036	0	0.249	0.155	0	0.067	0.049	99.219	0	0.056	0.051	0.061	0.057	0
C1A	S. parasanguinis	S. parasanguinis	0.1	0.045	0.205	0.115	0	0.063	0	99.131	0	0.092	0.102	0.046	0.1	0.001
MGH413	S. parasanguinis	S. parasanguinis	0.032	0	0.057	0.098	0	0	0	99.578	0	0.035	0.041	0.081	0.078	0
VT517	S. parasanguinis	S. parasanguinis	0.063	0	0.336	0.154	0	0	0	99.238	0	0.046	0.051	0.041	0.072	0
139.rep2_SPAR	S. parasanguinis	S. parasanguinis	0.037	0.061	0	0.188	0	0.403	0.057	98.893	0	0.061	0.107	0.061	0.133	0
1287_SPAR	S. parasanguinis	S. parasanguinis	0.111	0.097	0.389	0.302	0	0.064	0.075	98.513	0	0.107	0.154	0.072	0.116	1.22818e-14
139.rep1_SPAR	S. parasanguinis	S. parasanguinis	0.033	0	0.414	0.188	0	0	0.063	99.055	0	0.036	0.082	0.071	0.058	0
344_SPAR	S. parasanguinis	S. parasanguinis	0.067	0.033	0.277	0.099	0	0.063	0	99.21	0	0.046	0.051	0.061	0.093	4.80171e-15
392_SPAR	S. parasanguinis	S. parasanguinis	0.048	0.038	0.328	0.234	0	0.036	0.055	98.93	0	0.076	0.132	0.076	0.046	0.001
451_SPAR	S. parasanguinis	S. parasanguinis	0.032	0	0.332	0.145	0	0.041	0.036	99.124	0	0.086	0.081	0.03	0.09	0.003
540.rep1_SPAR	S. parasanguinis	S. parasanguinis	0.202	0.065	0.816	0.215	0	0.108	0.088	98.148	0	0.077	0.041	0.072	0.167	0.001
318_SPAR	S. parasanguinis	S. parasanguinis	0	0	0.133	0.092	0	0	0	99.644	0	0	0.03	0.03	0.07	0.001
349_SPAR	S. parasanguinis	S. parasanguinis	0.054	0	0.209	0.094	0	0.057	0.062	99.265	0	0.066	0.061	0.051	0.081	3.46945e-16
512_SPAR	S. parasanguinis	S. parasanguinis	0.046	0.037	0.232	0.129	0	0	0.047	99.26	0	0.056	0.031	0.041	0.122	0
65_SPAR	S. parasanguinis	S. parasanguinis	0.048	0	0.181	0.088	0	0	0	99.418	0	0.081	0.041	0.065	0.078	1.47798e-14
766_SPAR	S. parasanguinis	S. parasanguinis	0.122	0.033	0.44	0.141	0	0	0.057	98.895	0	0.102	0.056	0.051	0.104	0
886_SPAR	S. parasanguinis	S. parasanguinis	0	0	0.129	0.134	0	0.031	0.071	99.438	0	0.056	0.041	0	0.1	0
889_SPAR	S. parasanguinis	S. parasanguinis	0	0.033	0.171	0.119	0	0.031	0.036	99.345	0	0.096	0.056	0.056	0.056	0.001
540.rep2_SPAR	S. parasanguinis	S. parasanguinis	0.214	0.047	0.577	0.236	0	0.075	0.058	98.437	0	0.092	0.036	0.062	0.166	0
DD19	S. parasanguinis	S. parasanguinis	0	0	0.14	0.072	0	0	0.035	99.669	0	0	0.041	0	0.044	0
POW10	S. parasanguinis	S. parasanguinis	0.154	0.039	0.567	0.376	0	0.042	0	98.498	0	0.107	0.097	0.056	0.064	1.22957e-14
BVME8	S. parasanguinis	S. parasanguinis	0	0	0.066	0.082	0	0.031	0.044	99.654	0	0.04	0.045	0	0.037	0.001
UMB0216	S. parasanguinis	S. parasanguinis	0.086	0.05	0.183	0.089	0	0.068	0.038	99.115	0	0.076	0.082	0.092	0.122	0
AM33-3BH	S. parasanguinis	S. parasanguinis	0	0	0.149	0.092	0	0	0.04	99.574	0	0.035	0.035	0.041	0.033	0.001
AM25-15	S. parasanguinis	S. parasanguinis	0	0	0.253	0.124	0	0.041	0.101	99.293	0	0.03	0.041	0.061	0.056	1.65978e-14
AF30-12BH	S. parasanguinis	S. parasanguinis	0.058	0.086	0.067	0.153	0	0.031	0	99.486	0	0	0	0.061	0.059	0
A1	S. parasanguinis	S. parasanguinis	0.207	0.069	0.738	0.425	0	0.096	0.091	97.793	0	0.179	0.129	0.144	0.13	0
NU87	S. parasanguinis	S. parasanguinis	0	0	0.135	0.176	0	0	0	99.365	0	0.122	0.071	0.081	0.051	0
bf_0095	S. parasanguinis	S. parasanguinis	0	0	0.18	0.128	0	0.041	0.07	99.311	0	0.071	0.066	0.056	0.077	0
NCTC12854	S. parasanguinis	S. parasanguinis	0	0	0.112	0.066	0	0.036	0	99.639	0	0	0.061	0	0.086	5.57887e-15
ATCC 700779	S. infantis	S. infantis	0.118	0.13	0.562	0.534	0.057	97.894	0.055	0.24	0	0.081	0.112	0.092	0.124	0.001
SK1076	S. infantis	S. infantis	0.127	0.113	0.605	0.449	0.046	97.584	0.042	0.361	0	0.162	0.081	0.096	0.334	0
SPAR10	S. infantis	S. infantis	0.192	0.15	0.93	0.654	0.072	96.967	0.083	0.307	0	0.132	0.158	0.107	0.246	0.002
UC921A	S. infantis	S. infantis	0.136	0.08	0.7	0.472	0	97.936	0.046	0.137	0	0.106	0.101	0.076	0.209	0.001
UC6950A	S. infantis	S. infantis	0.272	0.662	1.335	0.903	0.126	95.55	0.083	0.237	0	0.123	0.134	0.118	0.457	0
DD18	S. infantis	S. infantis	0.325	0.807	1.493	0.972	0.085	95.139	0.065	0.338	0	0.093	0.078	0.108	0.497	1.63758e-14
NCTC13771	S. infantis	S. infantis	0.208	0.12	0.572	0.461	0.051	97.74	0.067	0.326	0	0.091	0.102	0.102	0.159	0.001
ATCC 51100	S. cristatus	S. cristatus	0.156	0.041	0.377	0.326	0.035	0.043	0	0.067	0	0.324	0.186	98.366	0.113	0
AS 1.3089	S. cristatus	S. cristatus	0.077	0	0.26	0.206	0.061	0.053	0	0.144	0	0.378	0.108	98.721	0.054	0
CC5A	S. cristatus	S. cristatus	0.041	0	0.166	0.129	0	0	0	0.107	0	0.274	0.178	98.996	0.108	0.001
CR3	S. cristatus	S. cristatus	0.194	0.069	0.551	0.34	0	0.064	0	0.15	0	0.297	0.216	97.962	0.155	0.002
1014_SOLI	S. cristatus	S. cristatus	0	0	0.181	0.259	0	0	0.061	0.242	0	0.343	0.165	98.682	0.067	0
142_SOLI	S. cristatus	S. cristatus	0.291	0.059	0.599	0.241	0	0.032	0	0.083	0	0.324	0.181	98.094	0.096	3.63598e-15
1015_SOLI	S. cristatus	S. cristatus	0	0	0.365	0.19	0	0.271	0	0.327	0	0.061	0.17	98.616	0	0
550_SOLI	S. sanguinis	S. sanguinis	0.2	0.078	0.818	0.659	0	0.049	0	0.121	0	97.064	0.519	0.36	0.131	0.001
771_SOLI	S. gordonii	S. gordonii	0.052	0	0.394	0.328	0	0.069	0	0.134	0	0.593	98.169	0.195	0.067	0
787_SOLI	S. gordonii	S. gordonii	0.057	0.039	0.328	0.967	0	0.037	0.039	0.729	0	1.696	95.527	0.44	0.046	0.095
DD08	S. cristatus	S. cristatus	0	0	0.068	0.187	0	0	0	0.041	0	0.229	0.087	99.354	0.034	6.02296e-15
DOBICBV2	S. cristatus	S. cristatus	0.083	0.039	0.302	0.232	0	0.037	0	0.139	0	0.235	0.154	98.684	0.096	0
JPIIBBV4	S. cristatus	S. cristatus	0	0	0.191	0.071	0	0.109	0	0	0	0.056	0.122	99.121	0.329	0.001
LRIIBV4	S. cristatus	S. cristatus	0.048	0.053	0.173	0.204	0	0.059	0	0.197	0	0.303	0.222	98.659	0.083	0
A55	S. cristatus	S. cristatus	0	0	0.248	0.546	0	0.032	0	0.062	0	0.27	0.133	98.673	0.036	1.36002e-15
BCA15	S. cristatus	S. cristatus	0	0	0.073	0.146	0	0	0	0.072	0	0.254	0.158	99.262	0.035	0
A53	S. cristatus	S. cristatus	0	0	0.226	0.224	0	0.048	0	0.233	0	0.339	0.176	98.661	0.094	0
A52	S. cristatus	S. cristatus	0.066	0.08	0.64	0.302	0	0.069	0	0.103	0	0.286	0.154	98.2	0.098	0.002
BCC41	S. cristatus	S. cristatus	0	0	0.089	0.125	0	0	0	0.061	0	0.219	0.092	99.361	0.052	0.001
BCC13	S. cristatus	S. cristatus	0	0	0.192	0.107	0	0.156	0	0.284	0	0.03	0.132	99.053	0.045	0.001
BCC51	S. cristatus	S. cristatus	0	0	0.099	0.145	0	0	0	0.082	0	0.371	0.168	99.095	0.04	6.25194e-15
BCA4	S. cristatus	S. cristatus	0	0.072	0	0.169	0	0.092	0	0.22	0	0.285	99.103	0	0.059	1.17059e-14
BCA6	S. cristatus	S. cristatus	0.176	0	0.547	0.343	0	0.042	0	0.129	0	0.327	0.118	98.238	0.079	0.001
A56	S. cristatus	S. cristatus	0.319	0	0.099	0.181	0.035	0	0	0.036	0	0.045	0.142	99.098	0.045	1.70697e-15
A54	S. cristatus	S. cristatus	0	0.133	0.037	0.518	0	0	0	0.289	0	0.265	0.185	98.502	0.072	0
NCTC12479	S. cristatus	S. cristatus	0	0	0.11	0.172	0.061	0	0	0	0	0.305	0.168	99.149	0.035	0
NCTC13807	S. cristatus	S. cristatus	0.336	0	0.115	0.204	0	0	0	0.077	0	0.035	0.128	99.041	0.064	2.13718e-14
SK36	S. sanguinis	S. sanguinis	0	0	0.105	0.146	0	0	0	0.066	0	99.118	0.281	0.219	0.064	0.001
VMC66	S. sanguinis	S. sanguinis	0	0	0.074	0.121	0	0.042	0	0.092	0.03	99.169	0.21	0.22	0.041	0.001
SK353	S. sanguinis	S. sanguinis	0	0	0.1	0.089	0	0	0	0.051	0	99.154	0.271	0.281	0.053	0.001
SK405	S. sanguinis	S. sanguinis	0	0	0.063	0.194	0	0.037	0	0.046	0	98.996	0.359	0.245	0.059	0.001
SK678	S. sanguinis	S. sanguinis	0	0	0.079	0.073	0	0	0	0.031	0	99.388	0.215	0.184	0.03	2.05391e-15
SK72	S. sanguinis	S. sanguinis	0	0	0.157	0.094	0	0	0	0.082	0	99.295	0.179	0.194	0	0
SK115	S. sanguinis	S. sanguinis	0.064	0.034	0.09	0.084	0	0.048	0	0.057	0	99.158	0.267	0.133	0.066	0
SK150	S. sanguinis	S. sanguinis	0	0	0.057	0.083	0	0	0	0.077	0	99.309	0.224	0.249	0	0.001
SK160	S. sanguinis	S. sanguinis	0	0	0.053	0.131	0	0	0	0.046	0	99.383	0.133	0.189	0.065	4.44089e-16
SK1	S. sanguinis	S. sanguinis	0	0	0.199	0.125	0	0	0	0.051	0	99.14	0.25	0.199	0	0.036
SK1057	S. sanguinis	S. sanguinis	0	0	0.031	0.052	0	0	0	0.082	0	99.399	0.245	0.153	0.039	0
SK330	S. sanguinis	S. sanguinis	0	0	0.089	0.12	0	0	0	0.051	0	99.186	0.235	0.265	0.053	0.001
SK408	S. sanguinis	S. sanguinis	0.192	0.091	0.653	0.283	0	0.109	0	0.209	0	97.829	0.234	0.238	0.161	0.001
SK1058	S. sanguinis	S. sanguinis	0	0	0.126	0.142	0	0	0.052	0.067	0	99.182	0.195	0.184	0.053	0
SK1087	S. sanguinis	S. sanguinis	0	0.033	0.068	0.11	0	0	0	0.067	0	99.313	0.225	0.148	0.035	0.001
SK1059	S. sanguinis	S. sanguinis	0	0.037	0.099	0.083	0	0	0	0.041	0	99.323	0.209	0.173	0.035	1.61676e-15
SK49	S. sanguinis	S. sanguinis	0	0.065	0.4	0.307	0	0	0	0.067	0	98.528	0.309	0.257	0.067	0
SK1056	S. sanguinis	S. sanguinis	0	0	0.182	0.175	0	0	0	0.098	0	98.978	0.325	0.241	0	0.001
SK355	S. sanguinis	S. sanguinis	0	0.046	0.031	0.058	0	0	0	0.068	0	99.38	0.179	0.204	0.034	0
SK340	S. sanguinis	S. sanguinis	0	0	0.063	0.12	0	0	0	0.046	0	99.31	0.225	0.178	0.058	0
ATCC 29667	S. sanguinis	S. sanguinis	0	0	0.052	0.052	0	0	0	0.076	0	99.478	0.209	0.132	0	0.001
CC94A	S. sanguinis	S. sanguinis	0.281	0.115	0.641	0.633	0	0.052	0	0.203	0	97.28	0.309	0.232	0.254	0
216_SSAN	S. sanguinis	S. sanguinis	0	0	0.101	0.121	0	0	0	0.046	0.046	99.23	0.256	0.164	0.036	3.05311e-15
711_SSAN	S. sanguinis	S. sanguinis	0	0	0.089	0.167	0	0	0	0.087	0	99.15	0.276	0.189	0.041	0.001
2908	S. sanguinis	S. sanguinis	0	0	0.036	0.052	0	0	0	0	0	99.523	0.188	0.167	0.034	0
MB451	S. sanguinis	S. sanguinis	0.191	0.075	0.554	0.313	0	0.044	0	0.162	0	97.996	0.298	0.229	0.138	0
FSS4	S. sanguinis	S. sanguinis	0	0	0.052	0.099	0	0	0	0.092	0	99.284	0.25	0.224	0	0
FSS9	S. sanguinis	S. sanguinis	0	0	0.052	0.099	0	0	0	0.061	0	99.351	0.199	0.193	0.046	0
PJM8	S. sanguinis	S. sanguinis	0	0.039	0.106	0.231	0	0	0	0.051	0	98.899	0.282	0.332	0.06	6.55032e-15
NCTC 7863	S. sanguinis	S. sanguinis	0	0.043	0.188	0.151	0	0	0	0.036	0	99.119	0.214	0.249	0	0
OH953	S. sanguinis	S. sanguinis	0.054	0.052	0.171	0.144	0	0.037	0	0.077	0	98.935	0.232	0.205	0.093	0
BCC24	S. sanguinis	S. sanguinis	0	0	0.176	0.09	0	0	0	0.113	0	99.086	0.288	0.21	0.037	0
BCC28	S. sanguinis	S. sanguinis	0	0	0.126	0.125	0	0	0	0.056	0	99.321	0.189	0.148	0.035	0
BCC25	S. sanguinis	S. sanguinis	0.042	0	0.11	0.109	0	0	0	0.031	0	99.255	0.209	0.244	0	0
KLC08	S. sanguinis	S. sanguinis	0	0	0.084	0.056	0	0	0	0	0	99.425	0.23	0.204	0	0.001
BCC20	S. sanguinis	S. sanguinis	0	0	0.157	0.115	0	0.031	0	0.046	0	99.128	0.225	0.245	0.053	0
BCC18	S. sanguinis	S. sanguinis	0	0	0.073	0.089	0	0	0	0.082	0.041	99.332	0.179	0.204	0	2.39808e-14
BCC16	S. sanguinis	S. sanguinis	0.18	0.035	0.389	0.263	0	0.059	0	0.073	0	98.507	0.222	0.196	0.077	0
BCC61	S. sanguinis	S. sanguinis	0.18	0.034	0.032	0.181	0	0	0.048	0.196	0	98.795	0.272	0.225	0.037	0
BCC64	S. sanguinis	S. sanguinis	0	0	0.173	0.162	0	0	0	0.061	0	99.077	0.302	0.183	0.041	0.001
BCC39	S. sanguinis	S. sanguinis	0.118	0.04	0.32	0.132	0	0.043	0	0.067	0	98.847	0.175	0.184	0.074	6.89726e-15
BCC46	S. sanguinis	S. sanguinis	0	0	0.116	0.157	0	0	0	0.056	0	99.133	0.256	0.23	0.053	0
BCC37	S. sanguinis	S. sanguinis	0	0.033	0.105	0.12	0	0	0	0.056	0	99.245	0.266	0.173	0	0.002
BCC53	S. sanguinis	S. sanguinis	0	0	0.147	0.105	0	0	0	0.077	0	99.153	0.23	0.229	0.059	0
BCC31	S. sanguinis	S. sanguinis	0	0	0.109	0.056	0	0.083	0	0.036	0	99.268	0.214	0.188	0.046	7.50788e-15
BCC14	S. sanguinis	S. sanguinis	0	0.109	0.371	0.192	0	0.043	0	0.093	0	98.7	0.237	0.19	0.063	0.002
BCC23	S. sanguinis	S. sanguinis	0	0	0.132	0.121	0	0	0	0.062	0	99.111	0.334	0.24	0	0
BCC04	S. sanguinis	S. sanguinis	0	0.149	0.66	0.219	0	0	0	0.253	0	98.19	0.248	0.226	0.056	0
BCC03	S. sanguinis	S. sanguinis	0	0	0.063	0.109	0	0	0	0.056	0	99.334	0.199	0.204	0.035	2.36616e-15
BCC54	S. sanguinis	S. sanguinis	0	0	0.116	0.068	0	0	0	0.103	0	99.306	0.241	0.107	0.059	0
BCA9	S. sanguinis	S. sanguinis	0.041	0	0.13	0.161	0.056	0.075	0	0.104	0	98.811	0.326	0.201	0.096	0
BCA13	S. sanguinis	S. sanguinis	0	0	0.074	0.1	0	0	0	0.067	0	99.276	0.19	0.189	0.103	0.001
BCA3	S. sanguinis	S. sanguinis	0	0	0.126	0.089	0	0	0	0.046	0	99.222	0.23	0.286	0	0.001
KLC04	S. sanguinis	S. sanguinis	0	0	0.083	0.088	0	0	0	0.031	0.08	99.286	0.194	0.239	0	0
KLC03	S. sanguinis	S. sanguinis	0	0.046	0.052	0.068	0	0	0	0	0	99.463	0.189	0.183	0	0
KLC10	S. sanguinis	S. sanguinis	0	0	0.073	0.067	0	0.053	0	0	0	99.311	0.24	0.204	0.053	0
NCTC11085	S. sanguinis	S. sanguinis	0	0.06	0.078	0.12	0	0	0	0.092	0	99.188	0.199	0.183	0.08	0
NCTC11086	S. sanguinis	S. sanguinis	0	0	0.12	0.083	0	0	0	0.031	0	99.382	0.153	0.158	0.074	0
NCTC 10904	S. sanguinis	S. sanguinis	0	0	0.041	0.062	0	0	0	0.051	0	99.559	0.117	0.127	0.044	0
ATCC 700780	S. peroris	S. peroris	0.106	0.117	0.416	0.315	98.167	0.353	0	0.241	0	0.066	0.067	0.051	0.1	0.001
ATCC 700641	S. australis	S. australis	0	0.036	0.254	0.305	0	0.097	96.935	1.506	0	0.146	0.116	0.131	0.474	0
G1	S. australis	S. australis	0.087	0.078	0.571	0.392	0	0.132	95.504	1.43	0	0.217	0.167	0.288	1.136	0
A13	S. australis	S. australis	0.777	0.817	4.008	3.697	0.308	1.654	49.665	15.73	0.251	1.122	1.112	1.619	19.241	0
NU89	S. australis	S. australis	0.06	0.068	0.387	0.351	0.03	0.122	95.565	2.092	0	0.207	0.121	0.222	0.775	1.44329e-15
NCTC13166	S. australis	S. australis	0.095	0.056	0.329	0.309	0	0.137	96.705	1.37	0	0.166	0.151	0.126	0.556	1.38778e-14
HKU4	S. sinensis	S. sinensis	0	0	0.054	0.129	0	0	0.052	0.036	98.966	0.262	0.078	0.423	0	0
Challis substr. CH1	S. gordonii	S. gordonii	0	0	0.346	0.365	0.037	0	0	0.133	0	0.376	98.447	0.173	0.122	0.001
G9B	S. gordonii	S. gordonii	0	0	0.1	0.21	0	0	0	0.097	0	0.53	98.833	0.153	0.077	1.81938e-14
UB10712	S. gordonii	S. gordonii	0.056	0	0.2	0.287	0	0.031	0.038	0.164	0	0.458	98.411	0.25	0.105	0
I141	S. gordonii	S. gordonii	0.16	0	0.625	0.531	0	0.053	0	0.103	0.583	0.058	97.585	0.19	0.111	0.001
1116_SGOR = IE35	S. gordonii	S. gordonii	0	0	0.251	0.324	0	0	0	0.155	0	0.774	98.269	0.154	0.074	0
KCOM 1506 (= ChDC B679)	S. gordonii	S. gordonii	0	0.082	0.258	0.299	0.075	0.038	0	0.114	0	0.764	98.149	0.108	0.114	0
ATCC 10558	S. gordonii	S. gordonii	0.035	0	0.142	0.423	0.458	0	0	0.092	0	0.458	98.677	0.173	0.035	0
CCUG 33482	S. gordonii	S. gordonii	0.037	0	0.131	0.355	0	0	0.044	0.087	0	0.503	98.653	0.143	0.047	0
FSS8	S. gordonii	S. gordonii	0	0	0.131	0.303	0	0	0	0	0	0.159	98.822	0.127	0.458	0
PV40	S. gordonii	S. gordonii	0.039	0.04	0.249	0.433	0	0	0	0.113	0	0.404	98.497	0.153	0.073	0
Blackburn	S. gordonii	S. gordonii	0	0	0.099	0.202	0	0	0	0.061	0	0.462	98.93	0.183	0.063	0
Channon	S. gordonii	S. gordonii	0	0	0.062	0.171	0	0	0	0.071	0	0.319	99.285	0.091	0	0.001
M5	S. gordonii	S. gordonii	0	0	0.125	0.317	0	0	0	0.051	0	0.447	98.887	0.173	0	1.83187e-15
M99	S. gordonii	S. gordonii	0	0	0.261	0.54	0	0.032	0	0.144	0	0.522	98.231	0.21	0.061	0
MW10	S. gordonii	S. gordonii	0	0	0.228	0.347	0	0.048	0	0.164	0	0.454	98.425	0.22	0.114	1.74027e-14
MB666	S. gordonii	S. gordonii	0.142	0.099	0.403	0.4	0	0.054	0	0.17	0	0.441	97.989	0.195	0.107	0
PK488	S. gordonii	S. gordonii	0	0	0.126	0.297	0	0	0	0.102	0	0.433	98.852	0.138	0.052	0
SK120	S. gordonii	S. gordonii	0	0	0.042	0.151	0	0	0	0.28	0	0.158	98.81	0.198	0.36	0.001
SK12	S. gordonii	S. gordonii	0	0	0.151	0.43	0	0	0	0.117	0	0.493	98.641	0.168	0	0
SK184	S. gordonii	S. gordonii	0.033	0	0.141	0.276	0	0	0	0.112	0	0.447	98.782	0.168	0.04	0.001
FSS3	S. gordonii	S. gordonii	0	0.037	0.074	0.304	0	0	0	0.102	0	0.499	98.815	0.133	0.035	0.001
FSS2	S. gordonii	S. gordonii	0.424	0	0.201	0.379	0.051	0.037	0	0.113	0	0.072	98.565	0.158	0	0
FDAARGOS_257	S. gordonii	S. gordonii	0.106	0	0.341	0.509	0	0.048	0.041	0.237	0	0.435	98.02	0.164	0.098	0.001
FDAARGOS_371	S. gordonii	S. gordonii	0	0	0.193	0.436	0	0	0	0.071	0	0.436	98.621	0.198	0.046	0
AM27-4	S. gordonii	S. gordonii	0.069	0.073	0.205	0.173	0	0.037	0	0.123	0	0.555	98.53	0.163	0.071	0.001
BCA10	S. gordonii	S. gordonii	0.063	0	0.379	0.403	0	0.043	0.062	0.165	0	0.445	98.128	0.231	0.08	0.001
BCA7	S. gordonii	S. gordonii	0	0	0.115	0.312	0	0	0	0.066	0	0.478	98.777	0.188	0.063	0.001
A8	S. gordonii	S. gordonii	0	0	0.325	0.334	0	0.037	0	0.263	0	0.568	98.197	0.21	0.067	0
A7	S. gordonii	S. gordonii	0	0	0.156	0.166	0	0	0	0.133	0	0.416	98.909	0.163	0.057	0
A9	S. gordonii	S. gordonii	0	0	0.198	0.343	0	0.047	0	0.107	0	0.381	98.683	0.178	0.063	1.38778e-14
A11	S. gordonii	S. gordonii	0.14	0.122	0.658	0.544	0	0.082	0	0.25	0	0.501	97.294	0.202	0.207	6.02296e-15
KLC06	S. gordonii	S. gordonii	0	0	0.198	0.527	0	0.032	0	0.253	0	0.811	97.944	0.154	0.081	0
BCC32	S. gordonii	S. gordonii	0	0	0.163	0.35	0	0	0	0.143	0	0.601	98.532	0.158	0.052	0.001
BCC09	S. gordonii	S. gordonii	0	0	0.093	0.341	0	0	0	0.071	0	0.401	98.904	0.127	0.062	0.001
BCC27	S. gordonii	S. gordonii	0	0	0.22	0.339	0	0.052	0.057	0.118	0	0.468	98.553	0.158	0.035	0
BCA22	S. gordonii	S. gordonii	0	0	0.136	0.287	0	0	0	0.036	0	0.529	98.784	0.153	0.075	0
BCA14	S. gordonii	S. gordonii	0	0	0.304	0.281	0	0.043	0	0.227	0	0.455	98.487	0.143	0.061	0
A10	S. gordonii	S. gordonii	0	0	0.188	0.302	0	0	0.043	0.163	0	0.458	98.599	0.178	0.069	0
BCC62	S. gordonii	S. gordonii	0.052	0	0.256	0.318	0	0.032	0.048	0.314	0	0.532	98.168	0.174	0.104	0.002
BCC29	S. gordonii	S. gordonii	0	0	0.105	0.271	0	0.031	0	0.072	0	0.432	98.928	0.127	0.035	0
BCC57	S. gordonii	S. gordonii	0	0	0.362	0.397	0	0	0	0.206	0	0.378	98.37	0.22	0.067	0
NCTC7865	S. gordonii	S. gordonii	0	0	0.12	0.396	0	0	0	0.092	0	0.514	98.655	0.158	0.064	0.001
NCTC3165	S. gordonii	S. gordonii	0.08	0.05	0.273	0.298	0	0.042	0	0.215	0	0.463	98.299	0.204	0.076	1.1241e-15
NCTC7868	S. gordonii	S. gordonii	0.121	0	0.339	0.286	0	0	0	0.082	0	0.412	98.493	0.148	0.121	0
IS7493	S. pseudopneumoniae	S. pseudopneumoniae	2.248	84.449	10.138	2.104	0.031	0.158	0.053	0.128	0	0.127	0.123	0.158	0.281	0.002
ATCC BAA-960	S. pseudopneumoniae	S. pseudopneumoniae	1.931	85.33	9.472	2.103	0.052	0.205	0	0.159	0	0.204	0.128	0.133	0.284	0
SK674	S. pseudopneumoniae	S. pseudopneumoniae	1.833	84.679	9.938	2.43	0.047	0.273	0.058	0.164	0.03	0.137	0.107	0.122	0.182	1.05471e-15
22725	S. pseudopneumoniae	S. pseudopneumoniae	2.157	85.148	9.621	2.149	0	0.184	0	0.143	0	0.183	0.072	0.092	0.252	0
1321	S. pseudopneumoniae	S. pseudopneumoniae	2.147	84.266	10.09	2.308	0.062	0.253	0.039	0.169	0	0.143	0.113	0.107	0.302	0.001
5247	S. pseudopneumoniae	S. pseudopneumoniae	1.972	85.064	9.627	2.266	0.041	0.257	0.045	0.128	0	0.147	0.072	0.107	0.274	1.39888e-14
1172_SPSE	S. infantis	S. infantis	1.153	0.474	18.493	6.603	0.864	48.117	0.573	2.71	0.041	0.405	0.276	0.327	19.962	0.002
1213_SPSE	S. mitis	S. mitis	0.398	0.356	97.391	1.25	0	0.115	0	0.118	0	0.102	0.056	0.102	0.112	4.02456e-15
126_SPSE	S. oralis	S. oralis	0.156	0.114	1.843	96.388	0.037	0.17	0.108	0.504	0	0.143	0.154	0.118	0.267	0
1271.rep1_SPSE	S. mitis	S. mitis	0.927	0.559	88.947	8.181	0.047	0.206	0.073	0.221	0.046	0.158	0.072	0.164	0.444	0
1271.rep2_SPSE	S. mitis	S. mitis	0.153	0.19	88.703	8.184	0.103	0.375	0.194	0.551	0.041	0.031	1.052	0.405	0.059	0
144_SPSE	S. mitis	S. mitis	0.394	1.795	78.44	7.673	0.193	3.569	0.342	3.925	0	0.168	1.909	1.342	0.25	0
1272_SPSE	S. mitis	S. mitis	1.048	0.655	90.853	5.98	0.042	0.27	0	0.231	0	0.163	0.087	0.148	0.522	0.001
163_SPSE	S. mitis	S. mitis	3.703	7.896	83.468	3.408	0	0.281	0	0.272	0	0.203	0.104	0.177	0.487	0.001
277_SPSE	S. mitis	S. mitis	0.968	0.629	90.539	5.998	0	0.263	0.043	0.233	0	0.236	0.15	0.247	0.696	0
315_SPSE	S. mitis	S. mitis	1.164	1.166	93.765	2.22	0.058	0.355	0.06	0.474	0.031	0.159	0.139	0.103	0.306	8.32667e-16
205_SPSE	S. mitis	S. mitis	0.679	0.583	93.565	3.235	0.037	0.244	0	0.253	0	0.2	0.082	0.185	0.938	0
289_SPSE	S. mitis	S. mitis	0.699	0.54	90.62	6.155	0	0.229	0.062	0.227	0	0.369	0.191	0.221	0.688	0
330_SPSE	S. mitis	S. mitis	3.596	4.529	86.918	3.623	0.053	0.311	0.041	0.146	0.031	0.145	0.12	0.078	0.411	0
342_SPSE	S. infantis	S. infantis	0.232	0.326	6.385	5.432	0.786	69.475	0.294	1.625	0	0.27	0.365	0.25	14.559	0.001
380_SPSE	S. mitis	S. mitis	0.78	0.597	91.032	5.858	0.031	0.24	0.069	0.175	0	0.323	0.144	0.185	0.566	8.65974e-15
434_SPSE	S. infantis	S. infantis	0.472	0.276	6.481	4.618	0.566	64.495	0.543	2.411	0	0.348	0.704	0.499	18.589	0
469_SPSE	S. infantis	S. infantis	0.802	0.636	8.143	8.41	1.355	53.766	0.581	2.774	21.738	0.454	0.614	0.727	0	0
74_SPSE	S. infantis	S. infantis	0.41	1.845	4.024	4.262	1.558	81.443	0.392	2.81	0	0.307	0.308	0.276	2.364	0.001
843_SPSE	S. oralis	S. oralis	0.707	0.516	7.04	85.315	0.096	0.584	0.085	0.308	0.031	0.202	0.5	0.633	3.984	0
888_SPSE	S. mitis	S. mitis	0.986	1.715	89.945	5.44	0.031	0.384	0	0.155	0.656	0.359	0.113	0.216	0	0
75_SPSE	S. mitis	S. mitis	2.42	3.126	84.212	6.033	0.069	1.658	0.316	0.547	0.748	0.269	0.38	0.223	0	0
294_SPSE	S. mitis	S. mitis	0.542	1.325	94.22	2.076	0	0.262	0.057	0.738	0.036	0.163	0.092	0.087	0.403	0
445_SPSE	S. mitis	S. mitis	1.094	0.938	93.258	3.194	0.031	0.397	0.067	0.324	0.324	0.133	0.154	0.087	0	0
338-14	S. pseudopneumoniae	S. pseudopneumoniae	1.925	85.74	9.318	2.052	0	0.225	0	0.164	0.21	0.112	0.123	0.132	0	0
61-14	S. pseudopneumoniae	S. pseudopneumoniae	2.019	85.29	9.528	2.206	0	0.225	0	0.179	0.226	0.132	0.051	0.143	0.031	0
276-03	S. pseudopneumoniae	S. pseudopneumoniae	1.86	86.278	8.799	2.13	0.031	0.251	0	0.199	0.181	0.122	0.077	0.071	0	0.001
CCUG 62647	S. pseudopneumoniae	S. pseudopneumoniae	1.822	85.048	9.684	2.306	0.057	0.189	0	0.19	0.266	0.214	0.082	0.143	0	0
CCUG 63747	S. pseudopneumoniae	S. pseudopneumoniae	1.839	85.107	9.893	2.06	0	0.226	0.059	0.179	0.207	0.163	0.107	0.158	0.046	0
CCUG 49455	S. pseudopneumoniae	S. pseudopneumoniae	1.793	84.481	10.188	2.247	0.031	0.278	0.065	0.21	0.248	0.219	0.123	0.117	0.036	0
5305	S. pseudopneumoniae	S. pseudopneumoniae	1.834	85.026	9.752	2.364	0.047	0.221	0.045	0.138	0.236	0.148	0.072	0.117	0	1.29063e-15
CipR71	S. pseudopneumoniae	S. pseudopneumoniae	2	85.204	9.598	2.183	0.047	0.204	0.038	0.143	0	0.132	0.082	0.107	0.263	0
NTPn 138	S. pseudopneumoniae	S. pseudopneumoniae	1.928	84.861	9.6	2.412	0	0.31	0.039	0.179	0	0.097	0.107	0.158	0.308	0.001
Spain939	S. pseudopneumoniae	S. pseudopneumoniae	3.108	83.744	9.871	2.275	0.031	0.185	0	0.175	0	0.123	0.098	0.112	0.279	0
EL2652N1	S. pseudopneumoniae	S. pseudopneumoniae	2.182	85.203	9.421	1.98	0.041	0.173	0.07	0.184	0	0.193	0.112	0.194	0.246	0.001
Spain9880	S. pseudopneumoniae	S. pseudopneumoniae	1.777	85.247	9.961	2.065	0.041	0.173	0	0.148	0	0.158	0.077	0.081	0.273	0
Spain2270	S. pseudopneumoniae	S. pseudopneumoniae	1.91	85.367	9.568	2.221	0.041	0.22	0.057	0.128	0	0.132	0.082	0.076	0.198	0
BHN913	S. pseudopneumoniae	S. pseudopneumoniae	2.137	85.27	9.393	2.156	0	0.278	0.058	0.154	0	0.087	0.072	0.102	0.294	0
BHN916	S. pseudopneumoniae	S. pseudopneumoniae	2.219	85.485	9.46	1.941	0.036	0.152	0	0.102	0	0.092	0.123	0.117	0.274	0
BHN914	S. pseudopneumoniae	S. pseudopneumoniae	2.514	84.199	9.955	2.398	0.042	0.205	0	0.123	0	0.138	0.133	0.128	0.166	0
BHN915	S. pseudopneumoniae	S. pseudopneumoniae	1.894	85.016	9.677	2.337	0.041	0.183	0.051	0.21	0	0.122	0.072	0.127	0.269	0.001
BHN919	S. pseudopneumoniae	S. pseudopneumoniae	2.03	85.008	9.804	2.139	0.031	0.168	0.039	0.164	0	0.137	0.107	0.092	0.282	0
BHN890	S. pseudopneumoniae	S. pseudopneumoniae	1.851	85.801	9.224	2.048	0	0.199	0.045	0.205	0	0.168	0.097	0.117	0.245	0
BHN892	S. pseudopneumoniae	S. pseudopneumoniae	1.91	85.952	9.041	2.089	0.052	0.194	0	0.205	0	0.107	0.107	0.117	0.228	0
BHN886	S. pseudopneumoniae	S. pseudopneumoniae	1.893	85.331	9.509	2.239	0.052	0.215	0	0.148	0	0.173	0.087	0.097	0.257	0
BHN885	S. pseudopneumoniae	S. pseudopneumoniae	2.295	84.465	9.936	2.14	0.036	0.269	0	0.2	0	0.143	0.108	0.133	0.275	0
BHN880	S. pseudopneumoniae	S. pseudopneumoniae	1.771	85.463	9.629	2.032	0.057	0.215	0.052	0.164	0	0.188	0.102	0.097	0.23	5.7454e-15
BHN871	S. pseudopneumoniae	S. pseudopneumoniae	2.134	85.132	9.456	2.245	0.031	0.2	0.046	0.159	0	0.219	0.077	0.117	0.184	7.54952e-15
BHN868	S. pseudopneumoniae	S. pseudopneumoniae	1.799	85.765	9.14	2.177	0.041	0.268	0	0.174	0	0.117	0.123	0.112	0.283	0.001
BHN918	S. pseudopneumoniae	S. pseudopneumoniae	1.837	85.145	9.779	2.337	0.036	0.183	0	0.148	0	0.107	0.051	0.127	0.25	0
BHN920	S. pseudopneumoniae	S. pseudopneumoniae	1.952	84.83	10.054	2.104	0	0.215	0.058	0.159	0	0.112	0.097	0.102	0.318	0
BHN922	S. pseudopneumoniae	S. pseudopneumoniae	1.907	86.394	8.627	2.031	0	0.256	0.038	0.148	0	0.112	0.077	0.122	0.289	0
BHN912	S. pseudopneumoniae	S. pseudopneumoniae	1.901	85.691	9.691	1.929	0	0.131	0	0.174	0	0.076	0.072	0.102	0.234	0
BHN893	S. pseudopneumoniae	S. pseudopneumoniae	2.146	84.843	9.74	2.249	0.031	0.226	0	0.174	0	0.138	0.102	0.097	0.254	0
BHN891	S. pseudopneumoniae	S. pseudopneumoniae	2.01	85.852	9.007	2.153	0.057	0.136	0.045	0.143	0	0.158	0.056	0.107	0.275	0.001
BHN881	S. pseudopneumoniae	S. pseudopneumoniae	1.897	85.247	9.896	2.019	0	0.236	0	0.128	0	0.137	0.087	0.117	0.235	0.001
BHN877	S. pseudopneumoniae	S. pseudopneumoniae	1.737	86.192	9.061	1.976	0	0.216	0.045	0.154	0	0.127	0.082	0.133	0.278	0
BHN879	S. pseudopneumoniae	S. pseudopneumoniae	1.889	86.025	9.035	2.108	0.047	0.209	0.083	0.164	0	0.107	0.066	0.076	0.192	0
Clinical isolates
S1	S. pneumoniae	S. pneumoniae	79.302	2.985	12.454	3.596	0.036	0.336	0.053	0.166	0	0.411	0.148	0.141	0.37	0.002
S2	S. pneumoniae	S. pneumoniae	78.796	2.908	12.907	3.834	0.054	0.249	0.043	0.209	0	0.263	0.159	0.158	0.42	0
S3	S. pneumoniae	S. pneumoniae	86.77	1.525	8.225	1.891	0.03	0.132	0	0.378	0.316	0.138	0.105	0.22	0.269	0.001
S4	S. pneumoniae	S. pneumoniae	82.664	2.076	10.077	2.462	0	0.302	0	0.614	0.74	0.218	0.07	0.254	0.523	0
S5	S. pneumoniae	S. pneumoniae	80.882	2.462	11.191	3.665	0.044	0.176	0	0.589	0.184	0.16	0.136	0.191	0.318	0.002
S6	S. pneumoniae	S. pneumoniae	83.329	2	10.385	2.24	0.034	0.165	0.03	0.426	0.466	0.124	0.088	0.423	0.289	0.001
S7	S. pneumoniae	S. pneumoniae	85.66	1.966	8.612	1.826	0	0.232	0	0.393	0.606	0.094	0	0.405	0.206	7.80626e-15
S8	S. pneumoniae	S. pneumoniae	84.047	1.916	9.403	2.491	0.051	0.234	0	0.429	0.516	0.138	0.106	0.34	0.33	0
S9	S. mitis	S. mitis	2.614	2.497	88.725	3.973	0.072	0.295	0.057	0.224	0.031	0.234	0.436	0.164	0.678	4.25007e-15
S10	S. mitis	S. mitis	2.104	3.896	89.251	3.079	0	0.474	0.193	0.141	0	0.18	0.105	0.19	0.387	1.51788e-15
S11	S. mitis	S. mitis	0.509	0.526	96.345	1.533	0.02	0.126	0.079	0.189	0	0.133	0.138	0.155	0.249	0
S12	S. mitis	S. mitis	1.54	3.227	90.195	3.311	0	0.335	0.273	0.192	0	0.18	0.138	0.297	0.311	0.001
S13	S. mitis	S. mitis	2.648	2.451	86.023	6.013	0	0.531	0	0.845	0	0.148	0.422	0.198	0.719	0.002
S14	S. mitis	S. mitis	1.163	1.441	92.972	3.005	0	0.322	0.156	0.187	0	0.196	0.079	0.108	0.372	0
S15	S. mitis	S. mitis	1.094	1.202	93.663	2.301	0.045	0.207	0.048	0.195	0.008	0.191	0.43	0.194	0.422	0
S16	S. mitis	S. mitis	0.945	0.724	95.662	1.57	0	0.204	0	0.287	0	0.098	0.036	0.058	0.415	0.001
S17	S. mitis	S. mitis	1.153	0.927	94.699	2.009	0	0.304	0	0.321	0	0.149	0	0	0.438	0
S18	S. mitis	S. mitis	0.972	0.891	94.699	2.121	0.03	0.181	0.042	0.184	0.012	0.139	0.091	0.132	0.507	0
S19	S. mitis	S. mitis	0.858	2.071	88.833	7.069	0	0.419	0.019	0.122	0	0.102	0.067	0.121	0.319	0
S20	S. mitis	S. mitis	4.485	13.286	74.583	6.543	0	0.317	0	0.182	0	0.109	0.044	0.167	0.286	0
S21	S. mitis	S. mitis	1.704	4.075	90.153	3.244	0	0.11	0	0.147	0	0.139	0.062	0.092	0.273	0.001
S22	S. mitis	S. mitis	2.682	1.231	87.862	5.999	0	0.489	0	0.207	0	0.095	0.175	0.205	1.056	0
S23	S. mitis	S. mitis	2.217	2.061	91.692	2.792	0	0.403	0	0.191	0	0.116	0.095	0.117	0.316	5.29091e-15
S24	S. mitis	S. mitis	1.327	2.032	93.934	1.457	0.024	0.15	0.025	0.159	0	0.128	0.227	0.072	0.465	8.1532e-15
S25	S. mitis	S. mitis	0.051	3.486	87.094	4.395	0	0.41	0	0.327	0.492	2.665	0.122	0.192	0.766	0
S26	S. oralis	S. oralis	0.205	0.074	1.446	96.789	0	0.125	0.101	0.346	0	0.219	0.164	0.102	0.43	0
S27	S. oralis	S. oralis	0.212	0.206	3.368	94.945	0	0.168	0	0.135	0	0.134	0.193	0.183	0.454	0.002
S28	S. oralis	S. oralis	0.219	0.121	2.41	96.514	0	0.06	0	0.079	0	0.085	0.046	0.072	0.395	0
S29	S. oralis	S. oralis	0.603	0	8.042	89.798	0	0	0	0.389	0	0	0	0	1.168	0
S30	S. oralis	S. oralis	1.524	0.323	5.504	87.78	0	0.274	0	0.292	0	0.387	0.308	0.321	3.287	0
S31	S. oralis	S. oralis	0.418	0.118	3.223	93.885	0.024	0.557	0.041	0.427	0	0.444	0.378	0.079	0.404	0.002
Type strains
Sp	S. pneumoniae	S. pneumoniae	81.686	2.333	11.614	3.121	0.028	0.253	0.04	0.215	0.022	0.158	0.078	0.131	0.321	3.16587e-15
Sm	S. mitis	S. mitis	1.41	1.019	93.233	2.681	0.053	0.316	0.058	0.233	0.019	0.27	0.153	0.132	0.424	0
So	S. oralis	S. oralis	0.435	0.264	2.168	95.571	0.039	0.193	0.054	0.222	0.02	0.199	0.198	0.166	0.471	7.11237e-15
Spp	S. pseudopneumoniae	S. pseudopneumoniae	3.469	80.47	11.927	2.761	0	0.23	0	0.167	0	0.483	0	0.207	0.285	0.001

## Sheet: Supplementary Table S4
Strain name	MLSA	DNA quality
		Amount of DNA (ng/μL)	260/280	260/230
Clinical isolates
S1	S. pneumoniae	495.2	1.83	2.22
S2	S. pneumoniae	443.1	1.83	2.11
S3	S. pneumoniae	294.5	1.84	2.4
S4	S. pneumoniae	98.8	1.86	2.33
S5	S. pneumoniae	189	1.84	2.41
S6	S. pneumoniae	134.7	1.83	2.45
S7	S. pneumoniae	220.4	1.83	2.38
S8	S. pneumoniae	162.2	1.82	2.06
S9	S. mitis	179.1	1.83	2.28
S10	S. mitis	136.4	1.83	2.05
S11	S. mitis	213.9	1.81	1.98
S12	S. mitis	180.3	1.82	1.94
S13	S. mitis	271.4	1.82	2.14
S14	S. mitis	433.6	1.82	2.16
S15	S. mitis	174.1	1.85	2.22
S16	S. mitis	298.5	1.84	2.32
S17	S. mitis	198.6	1.85	2.39
S18	S. mitis	363.6	1.88	2.23
S19	S. mitis	384.2	1.85	2.26
S20	S. mitis	189	1.84	2.31
S21	S. mitis	404.4	1.87	2.36
S22	S. mitis	235.3	1.8	2.05
S23	S. mitis	253.2	1.78	2.11
S24	S. mitis	359.1	1.83	2.13
S25	S. mitis	62.88	1.88	2.36
S26	S. oralis	803.9	1.84	2.29
S27	S. oralis	843.1	1.85	2.36
S28	S. oralis	467.6	1.87	2.38
S29	S. oralis	665.8	1.86	2.34
S30	S. oralis	500.2	1.82	2.32
S31	S. oralis	514.6	1.82	2.23
Type strains
Sp	S. pneumoniae	482.9	1.82	2.19
Sm	S. mitis	401.9	1.8	1.83
So	S. oralis	242.8	1.8	2.32
Spp	S. pseudopneumoniae	482.1	1.8	1.73

## Sheet: Supplementary Table S5
Clinical isolates	MLSA	Api 20 Strep
		Result	VP	HIP	ESC	PYRA	aGAL	bGUR	bGAL	PAL	LAP	ADH	RIB	ARA	MAN	SOR	LAC	TRE	INU	RAF	AMD	GLYG
1	S. pneumoniae	S. pneumoniae	-	-	-	-	+	-	-	-	+	-	-	-	-	-	+	+	-	+	-	-
2	S. pneumoniae	S. pneumoniae	-	-	-	-	+	-	-	-	+	-	-	-	-	-	+	+	-	+	-	-
3	S. pneumoniae	S. pneumoniae	-	-	-	-	+	-	-	-	+	-	-	-	-	-	+	+	+	+	+	-
4	S. pneumoniae	S. mitis	-	-	-	-	+	-	-	-	+	-	-	-	-	-	+	-	-	+	-	-
5	S. pneumoniae	S. mitis	-	-	-	-	-	-	-	-	+	-	-	-	-	-	+	+	-	+	-	-
6	S. pneumoniae	S. sanguinis	-	-	-	-	+	-	-	-	+	-	-	-	-	-	+	+	-	+	-	-
7	S. pneumoniae	S. pneumoniae	-	-	-	-	+	-	+	-	+	-	-	-	-	-	-	+	-	+	-	-
8	S. pneumoniae	S. pneumoniae	-	-	-	-	+	-	+	-	+	-	-	-	-	-	+	+	-	-	-	-
9	S. mitis	S. mitis	-	-	-	-	-	-	-	-	+	-	-	-	-	-	+	+	-	-	+	-
10	S. mitis	S. mitis	-	-	-	-	+	-	-	-	+	-	-	-	-	-	-	-	-	+	-	-
11	S. mitis	S. oralis	-	-	-	-	+	-	-	+	+	-	-	-	-	-	+	-	-	+	+	-
12	S. mitis	S. oralis	-	-	-	-	+	-	-	+	+	-	-	-	-	-	+	-	-	+	+	-
13	S. mitis	S. mitis	-	-	-	-	+	-	-	-	+	-	-	-	-	-	+	-	-	-	-	-
14	S. mitis	S. oralis	-	-	-	-	-	-	+	+	+	-	-	-	-	-	+	-	-	-	+	-
15	S. mitis	S. mitis	-	-	-	-	-	-	-	-	+	-	-	-	-	-	+	-	-	-	+	-
16	S. mitis	S. mitis	-	-	-	-	-	-	-	-	+	-	-	-	-	-	+	-	-	-	+	-
17	S. mitis	S. mitis	-	-	-	-	-	-	-	-	+	-	-	-	-	-	+	-	-	-	-	-
18	S. mitis	S. mitis	-	-	-	-	+	-	-	-	+	-	+	-	-	-	+	-	-	+	-	-
19	S. mitis	S. mitis	-	-	-	-	-	-	-	-	+	-	-	-	-	-	+	-	-	-	-	-
20	S. mitis	S. mitis	-	-	-	-	-	-	-	-	+	-	-	-	-	-	+	+	-	-	-	-
21	S. mitis	S. oralis	-	-	-	-	+	-	-	+	+	-	-	-	-	-	+	-	-	+	+	-
22	S. mitis	G. morbillorum	-	-	-	-	-	-	-	-	+	-	-	-	-	-	-	-	-	-	-	-
23	S. mitis	S. mitis	-	-	-	-	-	-	-	-	+	-	-	-	-	-	+	+	-	-	-	-
24	S. mitis	S. mitis	-	-	-	-	+	-	-	-	+	-	-	-	-	-	+	-	-	-	-	-
25	S. mitis	S. mitis	-	-	-	-	-	-	-	+	+	-	-	-	-	-	+	-	-	-	-	-
26	S. oralis	S. oralis	-	-	-	-	+	-	-	+	+	-	-	-	-	-	+	-	-	+	+	-
27	S. oralis	S. oralis	-	-	-	-	+	-	-	+	+	-	-	-	-	-	+	-	-	+	+	-
28	S. oralis	S. oralis	-	-	-	-	+	-	-	+	+	-	-	-	-	-	-	-	-	+	+	-
29	S. oralis	S. mitis	-	-	-	-	-	-	-	+	+	-	-	-	-	-	+	-	-	-	-	-
30	S. oralis	S. mitis	-	-	-	-	-	-	-	+	+	-	-	-	-	-	+	-	-	-	-	-
31	S. oralis	S. oralis	-	-	-	-	+	-	-	+	+	-	-	-	-	-	+	+	-	+	+	-

## Sheet: Supplementary Table S6
Clinical isolates	MLSA	MALDI TOF MS
		Result	1		2		3		4		5		6		7		8		9		10
			Species	Score value	Species	Score value	Species	Score value	Species	Score value	Species	Score value	Species	Score value	Species	Score value	Species	Score value	Species	Score value	Species	Score value
1	S. pneumoniae	S. pneumoniae	S. pneumoniae	2.156	S. pneumoniae	2.089	S. pneumoniae	2.029	S. pneumoniae	2.01	S. pneumoniae	1.986	S. pneumoniae	1.982	S. pneumoniae	1.975	S. pneumoniae	1.955	S. pneumoniae	1.951	S. pneumoniae	1.925
2	S. pneumoniae	S. pneumoniae	S. pneumoniae	2.106	S. pneumoniae	2.03	S. pneumoniae	2.027	S. pneumoniae	1.963	S. pneumoniae	1.861	S. pneumoniae	1.856	S. pneumoniae	1.854	S. pneumoniae	1.848	S. pneumoniae	1.842	S. pneumoniae	1.837
3	S. pneumoniae	S. pneumoniae	S. pneumoniae	2.359	S. pneumoniae	2.336	S. pneumoniae	2.323	S. pneumoniae	2.303	S. pneumoniae	2.292	S. pneumoniae	2.268	S. pneumoniae	2.248	S. pneumoniae	2.244	S. pneumoniae	2.238	S. pneumoniae	2.236
4	S. pneumoniae	S. pneumoniae	S. pneumoniae	2.47	S. pneumoniae	2.408	S. pneumoniae	2.396	S. pneumoniae	2.388	S. pneumoniae	2.374	S. pneumoniae	2.363	S. pneumoniae	2.359	S. pneumoniae	2.284	S. pneumoniae	2.259	S. pneumoniae	2.237
5	S. pneumoniae	S. pneumoniae	S. pneumoniae	2.317	S. pneumoniae	2.248	S. pneumoniae	2.228	S. pneumoniae	2.182	S. pneumoniae	2.149	S. pneumoniae	2.146	S. oralis	2.14	S. mitis	2.106	S. pneumoniae	2.059	S. pneumoniae	2.053
6	S. pneumoniae	S. pneumoniae	S. pneumoniae	2.325	S. pneumoniae	2.216	S. pneumoniae	2.204	S. pneumoniae	2.187	S. pneumoniae	2.186	S. pneumoniae	2.152	S. pneumoniae	2.13	S. pneumoniae	2.13	S. oralis	2.116	S. pneumoniae	2.112
7	S. pneumoniae	S. pneumoniae	S. pneumoniae	2.505	S. pneumoniae	2.444	S. pneumoniae	2.429	S. pneumoniae	2.413	S. pneumoniae	2.41	S. pneumoniae	2.41	S. pneumoniae	2.37	S. pneumoniae	2.352	S. pneumoniae	2.349	S. pneumoniae	2.315
8	S. pneumoniae	S. pneumoniae	S. pneumoniae	2.181	S. pneumoniae	2.164	S. pneumoniae	2.156	S. pneumoniae	2.156	S. pneumoniae	2.153	S. pneumoniae	2.142	S. pneumoniae	2.127	S. pneumoniae	2.106	S. pneumoniae	2.094	S. pneumoniae	2.028
9	S. mitis	S. mitis	S. mitis	2.473	S. mitis	2.46	S. mitis	2.433	S. mitis	2.384	S. mitis	2.362	S. mitis	2.261	S. oralis	2.244	S. mitis	2.242	S. oralis	2.241	S. oralis	2.235
10	S. mitis	S. mitis	S. mitis	2.578	S. mitis	2.422	S. mitis	2.359	S. oralis	2.352	S. oralis	2.338	S. oralis	2.32	S. oralis	2.312	S. pneumoniae	2.309	S. mitis	2.305	S. mitis	2.288
11	S. mitis	S. mitis	S. mitis	2.194	S. mitis	2.176	S. mitis	2.151	S. mitis	2.142	S. mitis	2.134	S. mitis	2.101	S. mitis	2.096	S. mitis	2.074	S. mitis	2.067	S. oralis	2.034
12	S. mitis	S. mitis	S. mitis	2.079	S. mitis	2.073	S. mitis	2.066	S. mitis	2.052	S. mitis	2.028	S. mitis	2.009	S. mitis	1.956	S. oralis	1.933	S. pneumoniae	1.929	S. oralis	1.901
13	S. mitis	S. mitis	S. mitis	2.154	S. mitis	2.131	S. oralis	2.118	S. mitis	2.114	S. mitis	2.093	S. oralis	2.078	S. mitis	2.064	S. oralis	2.018	S. mitis	2.013	S. oralis	1.987
14	S. mitis	S. mitis	S. mitis	2.158	S. oralis	2.122	S. mitis	2.091	S. mitis	2.085	S. mitis	2.034	S. mitis	2.018	S. mitis	1.986	S. mitis	1.984	S. mitis	1.984	S. mitis	1.953
15	S. mitis	S. pneumoniae	S. pneumoniae	2.163	S. pneumoniae	2.113	S. pneumoniae	2.096	S. mitis	2.07	S. pneumoniae	2.061	S. mitis	2.053	S. pneumoniae	2.05	S. pneumoniae	2.047	S. pneumoniae	2.039	S. oralis	2.036
16	S. mitis	S. mitis	S. mitis	2.457	S. mitis	2.408	S. oralis	2.385	S. pneumoniae	2.358	S. mitis	2.349	S. mitis	2.322	S. oralis	2.316	S. mitis	2.298	S. mitis	2.28	S. mitis	2.268
17	S. mitis	S. mitis	S. mitis	2.478	S. mitis	2.477	S. pseudopneumoniae	2.453	S. pseudopneumoniae	2.41	S. oralis	2.377	S. oralis	2.373	S. mitis	2.37	S. pseudopneumoniae	2.356	S. mitis	2.348	S. mitis	2.345
18	S. mitis	S. mitis	S. mitis	2.518	S. mitis	2.512	S. oralis	2.509	S. oralis	2.44	S. oralis	2.428	S. oralis	2.417	S. mitis	2.413	S. mitis	2.412	S. mitis	2.411	S. mitis	2.411
19	S. mitis	S. mitis	S. mitis	2.551	S. mitis	2.468	S. mitis	2.453	S. mitis	2.446	S. oralis	2.443	S. mitis	2.431	S. pseudopneumoniae	2.413	S. oralis	2.41	S. pseudopneumoniae	2.408	S. oralis	2.397
20	S. mitis	S. mitis	S. mitis	2.398	S. mitis	2.313	S. pneumoniae	2.31	S. mitis	2.293	S. pseudopneumoniae	2.291	S. pseudopneumoniae	2.287	S. mitis	2.275	S. mitis	2.274	S. mitis	2.271	S. pneumoniae	2.256
21	S. mitis	S. mitis	S. mitis	2.47	S. oralis	2.457	S. oralis	2.417	S. mitis	2.412	S. oralis	2.405	S. oralis	2.365	S. pneumoniae	2.36	S. oralis	2.342	S. pneumoniae	2.333	S. mitis	2.332
22	S. mitis	S. oralis	S. oralis	2.343	S. mitis	2.289	S. oralis	2.281	S. pneumoniae	2.28	S. pneumoniae	2.264	S. mitis	2.263	S. mitis	2.258	S. oralis	2.246	S. pneumoniae	2.234	S. pneumoniae	2.22
23	S. mitis	S. mitis	S. mitis	2.082	S. oralis	2.081	S. mitis	2.052	S. mitis	2.052	S. mitis	2.035	S. pneumoniae	2.015	S. oralis	1.994	S. oralis	1.982	S. mitis	1.982	S. mitis	1.964
24	S. mitis	S. mitis	S. mitis	2.233	S. mitis	2.164	S. oralis	2.139	S. mitis	2.127	S. mitis	2.065	S. mitis	2.064	S. mitis	2.056	S. oralis	2.055	S. pneumoniae	2.053	S. oralis	2.022
25	S. mitis	S. mitis	S. mitis	2.328	S. oralis	2.279	S. mitis	2.236	S. oralis	2.234	S. mitis	2.141	S. oralis	2.123	S. mitis	2.111	S. oralis	2.109	S. oralis	2.104	S. mitis	2.081
26	S. oralis	S. oralis	S. oralis	2.234	S. oralis	2.17	S. oralis	2.155	S. oralis	2.127	S. oralis	2.122	S. oralis	2.088	S. oralis	2.068	S. oralis	2.059	S. oralis	2.056	S. oralis	2.026
27	S. oralis	S. oralis	S. oralis	2.521	S. oralis	2.404	S. oralis	2.396	S. oralis	2.378	S. oralis	2.371	S. oralis	2.355	S. oralis	2.319	S. oralis	2.317	S. oralis	2.295	S. oralis	2.287
28	S. oralis	S. oralis	S. oralis	2.338	S. oralis	2.283	S. oralis	2.259	S. oralis	2.239	S. oralis	2.231	S. oralis	2.226	S. oralis	2.21	S. oralis	2.199	S. oralis	2.197	S. mitis	2.189
29	S. oralis	S. oralis	S. oralis	2.252	S. oralis	2.141	S. oralis	2.105	S. oralis	2.1	S. mitis	2.059	S. oralis	2.048	S. oralis	2.042	S. oralis	2.04	S. oralis	2.026	S. oralis	2.015
30	S. oralis	S. oralis	S. oralis	2.184	S. oralis	2.125	S. oralis	2.046	S. oralis	2.007	S. oralis	1.998	S. mitis	1.939	S. oralis	1.924	S. mitis	1.91	S. mitis	1.903	S. mitis	1.89
31	S. oralis	S. oralis	S. oralis	2.361	S. oralis	2.314	S. oralis	2.311	S. oralis	2.293	S. oralis	2.273	S. oralis	2.251	S. oralis	2.234	S. oralis	2.217	S. oralis	2.214	S. oralis	2.192
